# Supplementary material for: Integrating Genome-Wide Association Study, Transcriptome and Metabolome Reveal Novel QTL and Candidate Genes That Control Protein Content in Soybean
Source: Plants (Basel). 2024 Apr 17;13(8):1128. doi: 10.3390/plants13081128 (PMC11054237; doi:10.3390/plants13081128)
Supplement: Supplementary file 1 [file plants-13-01128-s001.zip]

Archive with 10 entries (10 files):
- Figure S1.tif
- Figure S2.tif
- Table S1.pdf
- Table S2.xlsx
- Table S3.xlsx
- Table S4.xlsx
- Table S5.xlsx
- Table S6.xlsx
- Table S7.xlsx
- Table S8.xlsx
