# Supplementary material for: Integrating Genome-Wide Association Study, Transcriptome and Metabolome Reveal Novel QTL and Candidate Genes That Control Protein Content in Soybean
Source: Plants (Basel). 2024 Apr 17;13(8):1128. doi: 10.3390/plants13081128 (PMC11054237; doi:10.3390/plants13081128)
Supplement: Supplementary file 1 [file plants-13-01128-s001.zip › Table S2.xlsx]

## Sheet: Sheet1
TableS2. Protein content of thirty soybean varieties
FHPC vs FLPC
Five High Protein Content		Five Low Protein Content
Boige du	44.3	NF18	37.7
TD58	44.5	KX4	38
L338	46	Heilongjiang41	38.1
Jilinchalihua	48.1	JY1	38.3
SN4	48.2	BD16	38.3
THPC vs TLPC
Ten High Protein Content		Ten Low Protein Content
DN56	43.7	NF18	37.7
LP03-311	43.7	KX4	38
JF6	43.7	Heilongjiang41	38.1
Fangzhengmoshidou	43.9	JY1	38.3
MD11	44.1	BD16	38.3
Boige du	44.3	L-59Peking	38.5
TD58	44.5	JN21	38.6
L338	46	HF29	38.7
Jilinchalihua	48.1	Kenjiandou27	38.9
SN4	48.2	S04-5804	39.1
HPC vs LPC
15 High Protein Content		15 Low Protein Content
Tongnong13	43.5	NF18	37.7
Xiaobaiji	43.6	KX4	38
Xiaobaimei	43.6	Heilongjiang41	38.1
GY04L-141	43.6	JY1	38.3
Fengdihuang	43.6	BD16	38.3
DN56	43.7	L-59Peking	38.5
LP03-311	43.7	JN21	38.6
JF6	43.7	HF29	38.7
Fangzhengmoshidou	43.9	Kenjiandou27	38.9
MD11	44.1	S04-5804	39.1
Boige du	44.3	KF15	39.1
TD58	44.5	S03-3592	39.1
L338	46	TD54	39.2
Jilinchalihua	48.1	BD14	39.3
SN4	48.2	Jinshanpu	39.4
