# Supplementary material for: Integrating Genome-Wide Association Study, Transcriptome and Metabolome Reveal Novel QTL and Candidate Genes That Control Protein Content in Soybean
Source: Plants (Basel). 2024 Apr 17;13(8):1128. doi: 10.3390/plants13081128 (PMC11054237; doi:10.3390/plants13081128)
Supplement: Supplementary file 1 [file plants-13-01128-s001.zip › Table S3.xlsx]

## Sheet: FHPC vs FLPC
TableS3. The DEG gene functional annotation
Gene ID	Gene function	Log2FC	PValue
ENSRNA050000373	Unknown protein	-1.14851	0.00310011
ENSRNA050000688	Unknown protein	-2.53916	0.0335979
ENSRNA050000832	Unknown protein	-3.74416	0.0157669
ENSRNA050000838	Unknown protein	-1.93186	0.000389556
ENSRNA050000888	Unknown protein	-1.77444	0.0239713
ENSRNA050001292	Unknown protein	-1.65535	0.00758147
ENSRNA050001297	Unknown protein	-4.71882	0.00714771
ENSRNA050001419	Unknown protein	-1.90689	0.0163196
ENSRNA050001424	Unknown protein	-1.09417	0.00279715
ENSRNA050001760	Unknown protein	-1.24458	0.00278042
ENSRNA050001779	Unknown protein	-1.98489	0.0324164
ENSRNA050001794	Unknown protein	-1.2059	0.031009
ENSRNA050001912	Unknown protein	5.67243	0.0187959
ENSRNA050001955	Unknown protein	-1.11957	0.00790728
ENSRNA050001963	Unknown protein	-2.25873	0.00774491
ENSRNA050002388	Unknown protein	-1.65934	0.0190877
ENSRNA050002441	Unknown protein	-1.58621	0.000554973
ENSRNA050002644	Unknown protein	-2.66297	0.0311437
ENSRNA050002936	Unknown protein	-1.27846	0.00624561
ENSRNA050002965	Unknown protein	-1.19516	0.008223
ENSRNA050002967	Unknown protein	-1.29861	0.0097968
ENSRNA050003080	Unknown protein	-1.12056	0.0398512
ENSRNA050003086	Unknown protein	-1.10171	0.0156505
ENSRNA050003403	Unknown protein	-2.25873	0.0409984
ENSRNA050003466	Unknown protein	-2.98299	0.0110685
ENSRNA050003852	Unknown protein	-1.95939	2.76e-06
ENSRNA050003915	Unknown protein	-1.42015	0.0336818
ENSRNA050003918	Unknown protein	-8.01123	3.97e-05
ENSRNA050030235	Unknown protein	-1.59495	0.0483499
ENSRNA050030299	Unknown protein	-1.09665	0.0146804
ENSRNA050030318	Unknown protein	-5.47249	0.00185425
ENSRNA050030341	Unknown protein	-1.00462	0.0462549
ENSRNA050030351	Unknown protein	-1.20618	0.038567
ENSRNA050030397	Unknown protein	5.32193	0.0412578
ENSRNA050030496	Unknown protein	-1.98579	0.0081893
ENSRNA050030580	Unknown protein	-2.30189	0.0220837
ENSRNA050030687	Unknown protein	-2.6865	0.00593731
ENSRNA050030695	Unknown protein	-3.12102	0.0094571
Glyma.01G000100	magnesium ion binding;thiamin pyrophosphate binding;hydro-lyases;catalytics;2-succinyl-5-enolpyruvyl-6-hydroxy-3-cyclohexene-1-carboxylic-acid synthases	-1.13009	0.000215962
Glyma.01G004400	Tetratricopeptide repeat (TPR)-like superfamily protein	-1.38628	0.0362181
Glyma.01G004600	arabinogalactan protein 20	2.03953	0.0482611
Glyma.01G008100	Senescence/dehydration-associated protein-related	-1.82685	0.0155452
Glyma.01G009400	Protein of unknown function (DUF810)	-1.06279	0.00251472
Glyma.01G009500	pinoresinol reductase 1	-2.23491	0.000626752
Glyma.01G010700	NB-ARC domain-containing disease resistance protein	3.8679	0.0107179
Glyma.01G014600	homeobox-7	-1.15834	0.000234055
Glyma.01G015700	Unknown protein	-1.04512	0.00111233
Glyma.01G016700	Inositol 1,3,4-trisphosphate 5/6-kinase family protein	-5.81412	0.0017005
Glyma.01G018000	Unknown protein	-1.94605	0.00620068
Glyma.01G018100	Unknown protein	3.42109	0.0027337
Glyma.01G018400	Basic helix-loop-helix (bHLH) DNA-binding family protein	-1.14969	3.33e-08
Glyma.01G018800	PYR1-like 1	-1.50767	0.0001192
Glyma.01G019200	phosphoenolpyruvate carboxykinase 1	-1.15899	0.00327067
Glyma.01G019300	Zinc finger (C3HC4-type RING finger) family protein	1.16227	0.0176534
Glyma.01G020400	Unknown protein	2.09115	0.0400181
Glyma.01G022500	AINTEGUMENTA-like 6	1.36801	0.0063307
Glyma.01G025300	Phototropic-responsive NPH3 family protein	-1.4611	0.00739945
Glyma.01G028000	cysteine-rich RLK (RECEPTOR-like protein kinase) 3	-1.02442	0.0391519
Glyma.01G028700	NSP-interacting kinase 3	-1.05886	7.21e-05
Glyma.01G031800	K+ uptake permease 6	-1.1039	0.0137642
Glyma.01G032200	RING/U-box superfamily protein	-2.43656	2.92e-06
Glyma.01G033200	disease resistance protein (TIR-NBS-LRR class)	-1.29629	0.00290041
Glyma.01G033300	disease resistance protein (TIR-NBS-LRR class), putative	-1.7864	0.000492994
Glyma.01G033400	Unknown protein	-1.90339	0.00122086
Glyma.01G034500	Unknown protein	-2.63387	0.00416402
Glyma.01G034900	TRICHOME BIREFRINGENCE-LIKE 27	-1.22925	0.00133507
Glyma.01G035300	Unknown protein	-1.04501	0.0473697
Glyma.01G036000	UDP-glucosyl transferase 74B1	-1.09375	0.0148762
Glyma.01G038400	ARM repeat superfamily protein	-1.12506	9.11e-06
Glyma.01G039800	Galactosyltransferase family protein	-1.01816	0.000169463
Glyma.01G039900	Putative membrane lipoprotein	-1.29782	0.000375516
Glyma.01G040500	Unknown protein	-1.07578	0.0241956
Glyma.01G041100	thioredoxin 2	3.47805	0.00752108
Glyma.01G041400	nitrate transporter 1.7	-1.26413	0.000943603
Glyma.01G044500	NAD(P)-linked oxidoreductase superfamily protein	-1.95042	0.00094978
Glyma.01G044800	basic helix-loop-helix (bHLH) DNA-binding superfamily protein	-2.31584	0.00605038
Glyma.01G044900	Cyclophilin-like peptidyl-prolyl cis-trans isomerase family protein	-1.20497	0.000531982
Glyma.01G045200	Unknown protein	-1.09832	0.00328941
Glyma.01G045400	HVA22 homologue C	-1.57719	0.0431901
Glyma.01G045800	peroxisomal adenine nucleotide carrier 1	1.2477	0.00305869
Glyma.01G046300	UDP-glucosyl transferase 73B5	-2.60496	0.000100741
Glyma.01G046500	sphingoid base hydroxylase 2	-1.16128	4.91e-05
Glyma.01G046900	Disease resistance protein (TIR-NBS-LRR class) family	1.25311	0.00797935
Glyma.01G047600	Unknown protein	-1.22504	0.0451158
Glyma.01G049100	Homeodomain-like superfamily protein	-1.2849	0.00639129
Glyma.01G049700	O-Glycosyl hydrolases family 17 protein	-1.58702	0.000273782
Glyma.01G052700	Unknown protein	-1.32088	0.00911063
Glyma.01G053800	WRKY DNA-binding protein 3	-1.14879	0.00591204
Glyma.01G054600	Unknown protein	-2.50779	0.00263646
Glyma.01G054800	Plant protein of unknown function (DUF863)	-1.25205	1.71e-06
Glyma.01G055800	Chaperone DnaJ-domain superfamily protein	-1.17085	0.0410493
Glyma.01G056000	Remorin family protein	-1.26882	0.0359099
Glyma.01G058300	plasmodesmata callose-binding protein 3	-1.0748	2.52e-07
Glyma.01G060100	Nucleic acid-binding, OB-fold-like protein	-3.23704	0.0354059
Glyma.01G061000	Unknown protein	4.94486	0.0149979
Glyma.01G061100	cytochrome P450, family 78, subfamily A, polypeptide 5	-1.66032	0.00540722
Glyma.01G062100	fructokinase-like 2	-1.02555	0.0116127
Glyma.01G063700	Squamosa promoter-binding protein-like (SBP domain) transcription factor family protein	-1.6533	0.000151818
Glyma.01G065800	NB-ARC domain-containing disease resistance protein	-1.34162	0.018887
Glyma.01G070500	Unknown protein	-1.51302	1.07e-06
Glyma.01G072400	NB-ARC domain-containing disease resistance protein	-4.1964	0.000515708
Glyma.01G075800	squamosa promoter binding protein-like 10	-1.56294	0.00235205
Glyma.01G077500	DNAse I-like superfamily protein	1.15375	0.0307944
Glyma.01G080900	Protein of unknown function (DUF1218)	-1.1786	0.011436
Glyma.01G082900	Unknown protein	-1.41079	0.0372716
Glyma.01G084300	zinc ion binding;nucleic acid binding	-2.24701	8.51e-05
Glyma.01G084800	Transmembrane amino acid transporter family protein	-1.0086	0.0130917
Glyma.01G085500	Unknown protein	-1.71073	0.0199304
Glyma.01G088200	NAC (No Apical Meristem) domain transcriptional regulator superfamily protein	-1.00734	0.0105748
Glyma.01G088300	basic helix-loop-helix (bHLH) DNA-binding superfamily protein	-1.11076	0.0063947
Glyma.01G088500	Protein kinase superfamily protein	-1.60306	0.00188507
Glyma.01G088700	enoyl-CoA hydratase/isomerase A	-2.30088	6.41e-08
Glyma.01G088800	Potassium transporter family protein	-1.55681	0.0153096
Glyma.01G089300	Hydroxyproline-rich glycoprotein family protein	-1.08373	0.00133644
Glyma.01G090800	Unknown protein	-3.14296	0.0360225
Glyma.01G092900	ATPase E1-E2 type family protein / haloacid dehalogenase-like hydrolase family protein	-1.55443	0.000127014
Glyma.01G095700	Tetraspanin family protein	-3.24286	0.00474054
Glyma.01G096000	PLATZ transcription factor family protein	-1.16108	0.000466048
Glyma.01G096700	UDP-Glycosyltransferase superfamily protein	-1.12335	0.012371
Glyma.01G097400	phosphoenolpyruvate carboxykinase 1	-1.85783	0.000677804
Glyma.01G098700	Haloacid dehalogenase-like hydrolase (HAD) superfamily protein	2.36176	7.77e-06
Glyma.01G101200	Unknown protein	3.47187	0.0463252
Glyma.01G102900	NAD(P)-linked oxidoreductase superfamily protein	-1.40418	0.0337551
Glyma.01G105200	Arabidopsis thaliana gibberellin 2-oxidase 1	-3.70044	0.0176392
Glyma.01G105400	Unknown protein	-2.52124	0.0113294
Glyma.01G106100	glutathione S-transferase TAU 8	-1.64793	0.00650888
Glyma.01G106300	Unknown protein	-1.55572	0.00065493
Glyma.01G106700	Ctr copper transporter family	-1.29602	0.00189023
Glyma.01G107000	Protein of unknown function (DUF3527)	-1.33784	3.91e-05
Glyma.01G107900	Protein kinase protein with tetratricopeptide repeat domain	-1.50103	5.16e-09
Glyma.01G109200	Concanavalin A-like lectin family protein	-1.00228	0.00296425
Glyma.01G110100	Protein of unknown function (DUF674)	6.74147	0.0213093
Glyma.01G110300	Nucleotide-sugar transporter family protein	1.95693	0.0379758
Glyma.01G113400	plasma membrane intrinsic protein 1B	-3.71882	0.00397872
Glyma.01G114400	Plant protein of unknown function (DUF247)	-2.64689	0.000173935
Glyma.01G114500	glucose-6-phosphate/phosphate translocator 2	-5.76421	6.11e-07
Glyma.01G116100	pyridoxine biosynthesis 2	-1.22425	1.55e-05
Glyma.01G116300	GroES-like zinc-binding dehydrogenase family protein	4.2854	0.00384501
Glyma.01G118300	Leucine-rich repeat transmembrane protein kinase	-1.24691	4.5e-06
Glyma.01G119000	Unknown protein	-1.46655	0.00157211
Glyma.01G119100	Unknown protein	-1.27705	0.00518642
Glyma.01G120300	receptor like protein 6	7.65821	0.00179275
Glyma.01G120400	fatty acid desaturase 8	-1.00142	0.00701059
Glyma.01G120800	ALC-interacting protein 1	1.15805	0.0397052
Glyma.01G121600	hAT transposon superfamily	6.42626	0.0147558
Glyma.01G122000	SGNH hydrolase-type esterase superfamily protein	-1.23786	0.0455758
Glyma.01G124500	ferretin 1	-1.02242	0.0325768
Glyma.01G124700	PYR1-like 4	-1.1909	0.00474134
Glyma.01G129400	alanine:glyoxylate aminotransferase 3	-1.11476	0.00176243
Glyma.01G130400	TCP-1/cpn60 chaperonin family protein	-1.62422	0.0385872
Glyma.01G131100	aspartate aminotransferase 1	-1.44612	0.0140319
Glyma.01G131200	Unknown protein	-1.14268	0.00239432
Glyma.01G132700	Aminotransferase-like, plant mobile domain family protein	1.36355	0.0232209
Glyma.01G133200	Unknown protein	-3.37851	0.0381189
Glyma.01G133600	Unknown protein	-1.93988	0.0103142
Glyma.01G134200	C2H2-like zinc finger protein	1.48092	0.00357598
Glyma.01G135200	cytochrome P450, family 82, subfamily C, polypeptide 4	2.23462	0.0109827
Glyma.01G137500	SAUR-like auxin-responsive protein family	-1.04259	0.000244477
Glyma.01G137600	plasmodesmata-located protein 8	-1.30558	0.0369538
Glyma.01G144900	growth-regulating factor 9	-1.21869	0.00116617
Glyma.01G145200	Unknown protein	-3.39729	0.000357908
Glyma.01G148400	NB-ARC domain-containing disease resistance protein	5.49185	0.0217682
Glyma.01G148700	ASH1-related protein 2	-1.19273	0.0267694
Glyma.01G150200	Amino acid permease family protein	-1.51873	2.62e-11
Glyma.01G150300	KAR-UP F-box 1	-1.57696	1.43e-05
Glyma.01G151300	Major facilitator superfamily protein	-2.45138	0.0128263
Glyma.01G151500	DNAse I-like superfamily protein	-1.57977	1.86e-05
Glyma.01G151700	RING/U-box superfamily protein	-1.03296	0.0446825
Glyma.01G151800	beta-amylase 2	-2.04154	0.0333178
Glyma.01G154600	nodulin MtN21 /EamA-like transporter family protein	-1.02285	0.00235861
Glyma.01G154900	nine-cis-epoxycarotenoid dioxygenase 4	-1.17215	0.000125151
Glyma.01G156700	hydroxy methylglutaryl CoA reductase 1	-1.43543	0.00341283
Glyma.01G157400	RING/U-box superfamily protein	-1.50998	3.58e-06
Glyma.01G157500	Seven transmembrane MLO family protein	-1.19565	0.0013088
Glyma.01G158600	Unknown protein	-1.70408	3.57e-05
Glyma.01G160700	Arabidopsis protein of unknown function (DUF241)	1.90296	0.00402807
Glyma.01G160800	Arabidopsis protein of unknown function (DUF241)	1.61328	0.0138287
Glyma.01G164400	Unknown protein	-1.42187	0.0059268
Glyma.01G164500	Protein of unknown function (DUF630) ;Protein of unknown function (DUF632)	-1.74248	8.93e-06
Glyma.01G165400	Pathogenesis-related thaumatin superfamily protein	-1.55427	1.68e-05
Glyma.01G165500	Unknown protein	-1.70129	0.00111597
Glyma.01G168400	Lactoylglutathione lyase / glyoxalase I family protein	9.02791	4.87e-05
Glyma.01G169200	ferulic acid 5-hydroxylase 1	-1.38995	0.0102889
Glyma.01G172800	NmrA-like negative transcriptional regulator family protein	-1.49741	0.00512581
Glyma.01G175200	Sulfite exporter TauE/SafE family protein	3.15458	0.00334174
Glyma.01G175700	Unknown protein	-1.01819	4.63e-05
Glyma.01G177400	G-box binding factor 1	-1.28564	0.00417365
Glyma.01G177800	F-box and associated interaction domains-containing protein	3.83474	0.000500004
Glyma.01G178800	PQ-loop repeat family protein / transmembrane family protein	1.53229	0.000143161
Glyma.01G180700	Uncharacterised protein family (UPF0497)	-1.66682	0.000163328
Glyma.01G181100	Phototropic-responsive NPH3 family protein	-1.72247	0.0152256
Glyma.01G182200	Unknown protein	-1.5619	0.0473916
Glyma.01G183700	Homeodomain-like superfamily protein	1.93588	8.13e-07
Glyma.01G184300	CDPK-related kinase	-1.22358	0.0212148
Glyma.01G185400	Cyclin-dependent kinase inhibitor family protein	-1.06793	0.00393846
Glyma.01G188700	RNA-binding (RRM/RBD/RNP motifs) family protein	-1.08079	0.000255432
Glyma.01G188800	UDP-Glycosyltransferase superfamily protein	-3.13623	4.16e-09
Glyma.01G192400	Unknown protein	-2.89616	0.00218657
Glyma.01G192500	Peroxidase superfamily protein	-1.35887	0.019878
Glyma.01G192600	LOB domain-containing protein 38	2.24956	1.92e-08
Glyma.01G192700	Unknown protein	-1.95269	0.0191739
Glyma.01G192900	Unknown protein	1.17834	0.0202134
Glyma.01G193000	Acyl-CoA N-acyltransferases (NAT) superfamily protein	-3.16993	0.00845006
Glyma.01G193600	calcium ATPase 2	-1.08858	0.0202401
Glyma.01G194700	N-acetyl-l-glutamate synthase 1	-1.07032	0.000132233
Glyma.01G195600	Carbohydrate-binding protein	-1.29774	0.00167603
Glyma.01G197400	Unknown protein	-1.43554	0.00657373
Glyma.01G197600	HAESA-like 2	-1.41985	0.000135037
Glyma.01G197800	Leucine-rich receptor-like protein kinase family protein	-1.05501	7.25e-05
Glyma.01G198100	basic helix-loop-helix (bHLH) DNA-binding superfamily protein	-2.01452	0.00016098
Glyma.01G199200	lsd one like 1	-1.04224	0.0226639
Glyma.01G200800	CheY-like two-component responsive regulator family protein	-1.11113	0.000696978
Glyma.01G202800	FAR1-related sequence 5	-1.07318	0.0162575
Glyma.01G203200	Protein of unknown function (DUF581)	-1.12451	0.0166312
Glyma.01G208200	tonoplast intrinsic protein 2;3	-1.66153	0.00138577
Glyma.01G208700	O-fucosyltransferase family protein	-1.23488	0.000357995
Glyma.01G210000	Unknown protein	-1.03469	0.0365444
Glyma.01G210400	Lactate/malate dehydrogenase family protein	3.22239	0.0277888
Glyma.01G211500	myb domain protein 42	-1.34177	0.00263725
Glyma.01G212100	Protein of unknown function (DUF1442)	1.38333	0.0157431
Glyma.01G212300	photolyase 1	-5.52356	0.0177465
Glyma.01G212600	Unknown protein	2.27009	0.0181695
Glyma.01G215500	hydroxymethylglutaryl-CoA synthase / HMG-CoA synthase / 3-hydroxy-3-methylglutaryl coenzyme A synthase	-1.11863	0.00143886
Glyma.01G216000	Integrase-type DNA-binding superfamily protein	3.79077	0.000370126
Glyma.01G217400	winged-helix DNA-binding transcription factor family protein	-1.36557	0.000213186
Glyma.01G217600	osmotin 34	2.64753	0.0140839
Glyma.01G218600	Transmembrane amino acid transporter family protein	1.49692	0.0358195
Glyma.01G219900	glutamate-cysteine ligase	2.31925	0.0134292
Glyma.01G220700	Protein kinase superfamily protein	-1.02134	0.000103204
Glyma.01G220800	hydroxyproline-rich glycoprotein family protein	2.4199	0.00167721
Glyma.01G220900	Disease resistance protein (TIR-NBS class)	-1.78332	0.000656318
Glyma.01G221100	CCT motif family protein	-2.59574	8.56e-05
Glyma.01G221600	Protein of unknown function (DUF604)	-1.46489	0.0010555
Glyma.01G223400	Unknown protein	-1.0337	0.00430563
Glyma.01G225000	Integrase-type DNA-binding superfamily protein	2.66297	0.00784786
Glyma.01G225800	UDP-D-glucose/UDP-D-galactose 4-epimerase 5	1.28007	0.0159867
Glyma.01G228000	Pentatricopeptide repeat (PPR) superfamily protein	1.58007	0.002641
Glyma.01G229100	Plant protein of unknown function (DUF946)	-1.52128	0.00108405
Glyma.01G234900	Bifunctional inhibitor/lipid-transfer protein/seed storage 2S albumin superfamily protein	2.53051	0.049237
Glyma.01G236800	Protein of unknown function (DUF581)	-1.05404	0.0322704
Glyma.01G236900	Unknown protein	-5.58496	0.0200545
Glyma.01G237400	Protein of unknown function (DUF1423)	-1.17316	0.000127195
Glyma.01G238100	Ribosomal L18p/L5e family protein	3.09144	0.000270159
Glyma.01G238800	Major facilitator superfamily protein	2.09558	0.0158111
Glyma.01G241100	Unknown protein	-1.081	9.62e-05
Glyma.01G241200	Protein of unknown function (DUF1005)	1.35188	0.00564455
Glyma.01G241700	Unknown protein	-1.09538	0.0324236
Glyma.02G000200	Translation initiation factor IF2/IF5	-1.01418	0.000654174
Glyma.02G000700	Unknown protein	-1.28131	0.00281722
Glyma.02G001000	P-loop containing nucleoside triphosphate hydrolases superfamily protein	-1.29567	0.0165265
Glyma.02G002000	S-adenosyl-L-methionine-dependent methyltransferases superfamily protein	1.34395	0.013385
Glyma.02G005600	myb domain protein 15	2.74723	0.0213164
Glyma.02G007200	Flavin containing amine oxidoreductase family	-1.10909	0.00858958
Glyma.02G011200	Tetratricopeptide repeat (TPR)-like superfamily protein	-1.13931	0.00537654
Glyma.02G011400	Protein kinase superfamily protein	-1.0572	7.24e-05
Glyma.02G011600	Major facilitator superfamily protein	-1.58911	0.000482214
Glyma.02G011700	Unknown protein	-1.42284	0.000339714
Glyma.02G012500	CP12 domain-containing protein 2	-1.41633	2.14e-05
Glyma.02G013100	Adenine nucleotide alpha hydrolases-like superfamily protein	-1.80375	0.000729358
Glyma.02G014900	Unknown protein	-1.00747	0.0251108
Glyma.02G018500	Unknown protein	1.50404	0.0466717
Glyma.02G018600	Methylthiotransferase	-1.08363	0.0073689
Glyma.02G018700	beta glucosidase 11	-1.16255	0.01689
Glyma.02G021300	Unknown protein	3.45943	0.0424243
Glyma.02G022100	glyoxal oxidase-related protein	-1.68806	0.000668243
Glyma.02G022800	glycine-rich protein	1.0438	0.00206046
Glyma.02G023500	DNAJ heat shock family protein	-1.16069	0.011063
Glyma.02G024900	Putative membrane lipoprotein	-1.52509	3.99e-06
Glyma.02G025000	Galactosyltransferase family protein	-1.02647	1.18e-05
Glyma.02G026900	glucosyl transferase family 8	1.45751	0.000210991
Glyma.02G028100	Matrixin family protein	-2.16008	0.0211909
Glyma.02G028400	Unknown protein	5.61732	1.48e-06
Glyma.02G028700	Matrixin family protein	-1.82152	0.0225221
Glyma.02G028800	Matrixin family protein	2.09016	0.0030732
Glyma.02G029200	Transducin/WD40 repeat-like superfamily protein	-1.07785	0.0214429
Glyma.02G030200	CYCLIN D1;1	-1.90134	0.000841785
Glyma.02G030300	Unknown protein	-1.82905	0.00120953
Glyma.02G031800	TRICHOME BIREFRINGENCE-LIKE 27	-2.01655	0.0060966
Glyma.02G032200	Protein kinase superfamily protein	-1.455	0.00568485
Glyma.02G034100	Disease resistance protein (TIR-NBS-LRR class) family	-1.00742	0.00254701
Glyma.02G035400	Unknown protein	-1.52509	0.0253905
Glyma.02G035700	domains rearranged methylase 1	-2.3259	0.0167296
Glyma.02G036800	Unknown protein	-1.0981	0.01617
Glyma.02G039000	Octicosapeptide/Phox/Bem1p family protein	-1.19434	0.0360625
Glyma.02G040100	homeobox protein 22	-1.00865	0.00403573
Glyma.02G041300	Alkaline-phosphatase-like family protein	-4.88486	2.08e-07
Glyma.02G041800	disease resistance protein (TIR-NBS-LRR class), putative	-1.11789	0.00175326
Glyma.02G042200	AMP-dependent synthetase and ligase family protein	-1.01828	4.29e-05
Glyma.02G042300	Calcium-dependent phosphotriesterase superfamily protein	-2.31194	0.0156305
Glyma.02G045800	PLAC8 family protein	-1.06545	0.0240607
Glyma.02G048000	Chaperone DnaJ-domain superfamily protein	-2.37851	0.0270607
Glyma.02G050100	vascular related NAC-domain protein 1	-1.24101	0.0277842
Glyma.02G051100	GATA transcription factor 6	-1.00868	1.51e-05
Glyma.02G051300	Leucine-rich repeat (LRR) family protein	-1.49727	0.00336872
Glyma.02G051700	beta-galactosidase 3	-1.11109	0.00657655
Glyma.02G051800	compromised recognition of TCV 1	-1.29849	1.91e-05
Glyma.02G054400	Unknown protein	-1.35208	0.0340348
Glyma.02G055000	Unknown protein	7.41785	0.0155048
Glyma.02G055100	Chaperone DnaJ-domain superfamily protein	-1.08695	0.00206896
Glyma.02G056100	homeobox protein 24	-1.65055	0.00307954
Glyma.02G058300	alfin-like 1	6.16993	0.0390304
Glyma.02G058700	GRAS family transcription factor	-1.27563	0.00515673
Glyma.02G059100	Protein of unknown function (DUF677)	-1.17879	0.0039051
Glyma.02G059500	PQ-loop repeat family protein / transmembrane family protein	3.56234	1.78e-13
Glyma.02G059600	calmodulin-like 41	3.44626	0.00596804
Glyma.02G059900	LIM domain-containing protein	-1.16353	4.81e-06
Glyma.02G060700	Protein of unknown function, DUF547	-1.33353	0.00516212
Glyma.02G060800	CAP (Cysteine-rich secretory proteins, Antigen 5, and Pathogenesis-related 1 protein) superfamily protein	-1.96627	0.0368968
Glyma.02G060900	Unknown protein	-3.12102	0.0494489
Glyma.02G063700	tetraspanin6	-1.29474	0.0345176
Glyma.02G070500	O-Glycosyl hydrolases family 17 protein	-1.99781	0.0131054
Glyma.02G070900	Homeodomain-like superfamily protein	-1.93517	0.00380126
Glyma.02G072600	APR-like 5	-1.2306	3.1e-05
Glyma.02G073300	Unknown protein	1.6546	0.0088488
Glyma.02G074000	Acyl-CoA N-acyltransferases (NAT) superfamily protein	-2.07832	8.11e-05
Glyma.02G075600	lectin protein kinase family protein	-1.11397	0.00153365
Glyma.02G076400	Laccase/Diphenol oxidase family protein	-1.12149	0.0163809
Glyma.02G080900	cellulose synthase 6	-1.03599	0.000143422
Glyma.02G081000	UDP-Glycosyltransferase superfamily protein	-1.15041	8.78e-06
Glyma.02G081100	3-oxo-5-alpha-steroid 4-dehydrogenase family protein	-2.10973	1.7e-07
Glyma.02G082100	Duplicated homeodomain-like superfamily protein	-1.00254	5.45e-05
Glyma.02G082500	Vacuolar iron transporter (VIT) family protein	-1.00957	0.00265694
Glyma.02G084400	2-oxoglutarate (2OG) and Fe(II)-dependent oxygenase superfamily protein	-1.03156	0.0066399
Glyma.02G084800	Unknown protein	-1.98957	0.000377778
Glyma.02G086700	ATP binding;nucleic acid binding;helicases	-1.42223	0.00045937
Glyma.02G087000	CHASE domain containing histidine kinase protein	-1.20222	0.00732105
Glyma.02G088600	50S ribosomal protein-related	-1.1262	0.0404148
Glyma.02G088800	Class I glutamine amidotransferase-like superfamily protein	-2.20414	2.29e-05
Glyma.02G089100	lipid phosphate phosphatase 3	-1.15602	6.77e-05
Glyma.02G091400	Heavy metal transport/detoxification superfamily protein	-4.32506	4e-06
Glyma.02G094600	F-box family protein	1.1903	0.0162197
Glyma.02G095400	Cation efflux family protein	-1.19555	3.38e-07
Glyma.02G096500	catalytics;hydrolases	-1.26698	0.000890569
Glyma.02G098000	Eukaryotic aspartyl protease family protein	-1.2465	1.49e-05
Glyma.02G099500	AP2/B3 transcription factor family protein	1.89616	0.0249363
Glyma.02G099900	galacturonosyltransferase-like 3	-1.01293	1.99e-05
Glyma.02G101400	2-oxoglutarate (2OG) and Fe(II)-dependent oxygenase superfamily protein	-5.15381	0.00492398
Glyma.02G102800	PLC-like phosphodiesterases superfamily protein	-2.09203	0.00324029
Glyma.02G104000	cytochrome P450, family 90, subfamily D, polypeptide 1	6.52356	1.18e-08
Glyma.02G104100	cytochrome P450, family 90, subfamily D, polypeptide 1	8.97728	9.42e-09
Glyma.02G105400	Protein of unknown function (DUF579)	-1.06713	0.00080038
Glyma.02G107800	Unknown protein	-2.1389	0.0149446
Glyma.02G108300	RING/U-box superfamily protein	-1.57221	8e-07
Glyma.02G108500	Homeodomain-like superfamily protein	-1.37209	0.0473898
Glyma.02G112900	Protein of unknown function, DUF538	-1.17806	0.0249527
Glyma.02G113000	chorismate mutase 1	-1.57544	0.00369781
Glyma.02G114100	Unknown protein	-1.45656	0.0132266
Glyma.02G118100	nudix hydrolase 1	-3.36375	0.00122134
Glyma.02G118200	phosphoenolpyruvate carboxylase 4	-1.70895	0.0469912
Glyma.02G118400	phosphoenolpyruvate carboxylase 4	-1.34408	0.0238277
Glyma.02G119300	Unknown protein	4.05191	0.0052501
Glyma.02G119400	Unknown protein	-1.2144	0.025861
Glyma.02G119500	coenzyme Q biosynthesis Coq4 family protein / ubiquinone biosynthesis Coq4 family protein	-1.17177	0.00207173
Glyma.02G119600	cytochrome P450, family 78, subfamily A, polypeptide 5	-1.23135	0.00378918
Glyma.02G119800	Unknown protein	-1.82646	0.00393578
Glyma.02G120300	fructokinase-like 2	-1.21948	0.00957716
Glyma.02G123300	RAB geranylgeranyl transferase alpha subunit 1	-1.19699	0.00164024
Glyma.02G125100	senescence-related gene 1	-1.19752	1.38e-05
Glyma.02G125700	Unknown protein	-2.28011	0.0133957
Glyma.02G126500	Acyl-CoA N-acyltransferases (NAT) superfamily protein	-1.13986	0.0194176
Glyma.02G126700	F-box and associated interaction domains-containing protein	-1.02147	0.000502111
Glyma.02G128700	Unknown protein	1.34051	0.000103156
Glyma.02G129100	basic helix-loop-helix (bHLH) DNA-binding superfamily protein	-2.74723	0.00375272
Glyma.02G130400	Chalcone and stilbene synthase family protein	6.97728	0.0169818
Glyma.02G131300	inflorescence deficient in abscission (IDA)-like 1	-6.50779	0.0278856
Glyma.02G132600	O-Glycosyl hydrolases family 17 protein	-1.35825	0.00102172
Glyma.02G133800	alpha/beta-Hydrolases superfamily protein	-1.43116	3.56e-07
Glyma.02G133900	alpha/beta-Hydrolases superfamily protein	-1.06269	0.0274442
Glyma.02G134900	Unknown protein	-1.59996	1.27e-05
Glyma.02G136100	2-oxoglutarate (2OG) and Fe(II)-dependent oxygenase superfamily protein	-1.05585	0.0110319
Glyma.02G136200	2-oxoglutarate (2OG) and Fe(II)-dependent oxygenase superfamily protein	1.51767	0.000740048
Glyma.02G138100	Plant stearoyl-acyl-carrier-protein desaturase family protein	-1.13784	2.7e-05
Glyma.02G138600	Unknown protein	2.51245	0.0166335
Glyma.02G139000	Unknown protein	-2.4542	8.75e-08
Glyma.02G139100	Protein of unknown function (DUF506)	-2.05464	0.00201417
Glyma.02G139500	formin homology 1	-1.18225	2.66e-06
Glyma.02G139600	Thioesterase/thiol ester dehydrase-isomerase superfamily protein	-1.36094	5.02e-05
Glyma.02G139800	ARM repeat superfamily protein	-1.36889	0.00937754
Glyma.02G143300	Unknown protein	-1.82018	0.0208338
Glyma.02G143900	Unknown protein	-1.72247	0.011435
Glyma.02G144500	Protein phosphatase 2C family protein	-1.30794	8.08e-09
Glyma.02G146800	Transducin/WD40 repeat-like superfamily protein	-1.03248	7.05e-05
Glyma.02G147100	PATATIN-like protein 9	-1.13818	0.0253548
Glyma.02G147300	chloroplast stem-loop binding protein of 41 kDa	-1.27036	0.00274715
Glyma.02G147700	Unknown protein	-2.40726	2.81e-05
Glyma.02G148200	Eukaryotic aspartyl protease family protein	1.32241	0.0193037
Glyma.02G152000	RNA-binding protein-defense related 1	-1.49951	0.00738946
Glyma.02G152600	Kinase interacting (KIP1-like) family protein	-1.23437	0.00836126
Glyma.02G153400	Unknown protein	-1.42294	0.0201819
Glyma.02G155800	beta glucosidase 11	-4.47032	0.000551465
Glyma.02G159900	pleiotropic drug resistance 11	-1.43009	0.000232114
Glyma.02G163600	Unknown protein	-1.63322	0.0389193
Glyma.02G170600	minichromosome maintenance 8	-5.07039	0.000868033
Glyma.02G171100	Aha1 domain-containing protein	-1.65855	3.57e-05
Glyma.02G171300	homeobox from Arabidopsis thaliana	-1.38915	7.97e-05
Glyma.02G175700	basic helix-loop-helix (bHLH) DNA-binding superfamily protein	-1.05899	0.0116983
Glyma.02G176400	Unknown protein	-1.19704	0.0457094
Glyma.02G177500	squamosa promoter binding protein-like 9	-1.07053	0.039013
Glyma.02G178100	myb-like HTH transcriptional regulator family protein	-2.72349	4.23e-08
Glyma.02G178300	Ankyrin repeat family protein	-1.36015	0.0013284
Glyma.02G180400	Unknown protein	-2	0.00812843
Glyma.02G181200	nuclear RNA polymerase A1	-1.15604	1.63e-05
Glyma.02G183200	Unknown protein	1.71444	0.0179884
Glyma.02G183500	suppressor of npr1-1 constitutive 4	1.27879	0.0118359
Glyma.02G184700	Unknown protein	-1.51648	0.00162624
Glyma.02G185100	HXXXD-type acyl-transferase family protein	5.45943	0.0199816
Glyma.02G185500	AGAMOUS-like 18	-1.13342	0.000553156
Glyma.02G189300	ornithine-delta-aminotransferase	-2.18894	0.000284583
Glyma.02G193000	DNAJ heat shock N-terminal domain-containing protein	-1.1979	0.00293711
Glyma.02G195300	syntaxin of plants 121	6.75489	0.0202191
Glyma.02G195900	plant U-box 23	3.7038	0.00068473
Glyma.02G196200	plant U-box 24	2.3505	0.0259247
Glyma.02G196300	plant U-box 24	2.43582	0.00448014
Glyma.02G199500	ovate family protein 13	-1.52466	0.0216701
Glyma.02G200500	AP2/B3-like transcriptional factor family protein	1.87036	0.00389381
Glyma.02G202500	aldehyde dehydrogenase 11A3	-1.21585	0.00125248
Glyma.02G204200	Endomembrane protein 70 protein family	4.70044	0.0026665
Glyma.02G204600	signal recognition particle receptor alpha subunit family protein	-1.41504	0.00672795
Glyma.02G205000	zinc ion binding;nucleic acid binding	-1.33691	0.00751726
Glyma.02G205900	Pentatricopeptide repeat (PPR) superfamily protein	-1.35486	0.000611222
Glyma.02G206000	Family of unknown function (DUF566)	-1.30126	0.000417935
Glyma.02G207000	heptahelical transmembrane protein2	-1.06546	4.51e-06
Glyma.02G207800	AFG1-like ATPase family protein	-1.51322	0.0003547
Glyma.02G208200	Phosphate-responsive 1 family protein	2.31738	0.00161977
Glyma.02G208300	EXORDIUM like 2	1.69842	0.030825
Glyma.02G210500	basic helix-loop-helix (bHLH) DNA-binding superfamily protein	-1.31789	0.0166851
Glyma.02G211900	homeobox protein 22	-1.43015	0.0004199
Glyma.02G212100	Unknown protein	1.24822	0.00332015
Glyma.02G214600	Homeodomain-like superfamily protein	-1.86716	0.00624154
Glyma.02G214900	HXXXD-type acyl-transferase family protein	-1.08549	0.0106863
Glyma.02G215400	Protein of unknown function (DUF630 and DUF632)	3.76553	0.0216316
Glyma.02G217200	Tetratricopeptide repeat (TPR)-like superfamily protein	-2.04307	0.00279817
Glyma.02G217500	Octicosapeptide/Phox/Bem1p family protein	1.93039	0.00951514
Glyma.02G217800	beta HLH protein 93	-1.29117	0.0134202
Glyma.02G218700	NAD-dependent glycerol-3-phosphate dehydrogenase family protein	-1.40078	0.0497181
Glyma.02G219100	Unknown protein	1.97472	0.0031035
Glyma.02G219200	zinc ion binding;DNA binding;helicases;ATP binding;nucleic acid binding	-1.24232	1.46e-05
Glyma.02G219300	Protein kinase superfamily protein	-1.65108	0.000127294
Glyma.02G220200	Unknown protein	-1.19082	0.031001
Glyma.02G220600	Peptidase C78, ubiquitin fold modifier-specific peptidase 1/ 2	-1.12841	0.00304475
Glyma.02G221200	Protein of unknown function, DUF599	1.09917	0.0264227
Glyma.02G222000	nodulin MtN21 /EamA-like transporter family protein	-1.03185	0.0241207
Glyma.02G224000	calmodulin-binding receptor-like cytoplasmic kinase 1	-1.61546	0.0274088
Glyma.02G225000	Glycosyl hydrolase family protein	-1.3753	1.79e-07
Glyma.02G227900	PHD finger transcription factor, putative	-1.38125	0.0482328
Glyma.02G228200	Protein phosphatase 2C family protein	1.53361	0.00025119
Glyma.02G228500	potassium transporter 1	-1.26835	0.023928
Glyma.02G229300	BCL-2-associated athanogene 4	-1.3044	6.96e-05
Glyma.02G232400	GDSL-like Lipase/Acylhydrolase family protein	-1.40074	0.00112475
Glyma.02G232600	WRKY DNA-binding protein 33	1.42749	0.00702907
Glyma.02G234000	Peroxidase superfamily protein	2.6477	0.0145065
Glyma.02G236000	Unknown protein	-2.08707	0.0109077
Glyma.02G237100	Phototropic-responsive NPH3 family protein	-2.24088	0.00266792
Glyma.02G238500	Protein of unknown function (DUF607)	2.09516	0.0403851
Glyma.02G238800	Thiamine pyrophosphate dependent pyruvate decarboxylase family protein	1.12925	0.000499211
Glyma.02G239600	auxin response factor 8	-1.01313	0.000278771
Glyma.02G239800	oxidative stress 3	-1.82337	0.00432464
Glyma.02G240000	polyamine oxidase 4	-1.43625	0.00538535
Glyma.02G240400	sucrose synthase 6	-1.81113	0.00142726
Glyma.02G240500	NAC domain containing protein 28	-1.04568	0.00687625
Glyma.02G241000	Homeodomain-like superfamily protein	1.21755	0.0105913
Glyma.02G245000	high mobility group A	-1.13888	0.00137165
Glyma.02G245100	high mobility group A	-1.07008	0.000204832
Glyma.02G246000	Protein kinase superfamily protein	1.40027	0.0268723
Glyma.02G247500	Unknown protein	-1.42489	0.000278457
Glyma.02G249600	rubisco activase	-1.04848	0.000273192
Glyma.02G252400	beta HLH protein 93	-2.68421	0.00348481
Glyma.02G257400	Haloacid dehalogenase-like hydrolase (HAD) superfamily protein	-1.02802	9.41e-05
Glyma.02G258600	Unknown protein	-1.35309	0.0215337
Glyma.02G259800	Unknown protein	-2.3524	0.00503557
Glyma.02G260100	Transmembrane amino acid transporter family protein	-1.14353	0.00175812
Glyma.02G260200	Transmembrane amino acid transporter family protein	-1.07134	0.0070193
Glyma.02G261000	Unknown protein	-2.82834	0.00577209
Glyma.02G261400	inflorescence meristem receptor-like kinase 2	-1.51236	0.0194656
Glyma.02G262300	Glycosyl hydrolase family 85	-1.13318	0.00893967
Glyma.02G264700	Integrase-type DNA-binding superfamily protein	-1.19438	1.99e-08
Glyma.02G266000	IQ-domain 33	-1.25584	0.00504333
Glyma.02G267700	Melibiase family protein	-1.1585	0.000970447
Glyma.02G269000	O-Glycosyl hydrolases family 17 protein	-1.56336	5.06e-05
Glyma.02G270500	Unknown protein	-1.5927	0.00626831
Glyma.02G270600	CLAVATA3/ESR-RELATED 20	-2.57075	0.0402886
Glyma.02G272200	abscisic aldehyde oxidase 3	-1.60726	5.34e-05
Glyma.02G274500	Leucine-rich repeat protein kinase family protein	-1.47311	0.00450091
Glyma.02G280200	Tetratricopeptide repeat (TPR)-like superfamily protein	-1.22943	0.0155767
Glyma.02G285800	Unknown protein	-1.04333	0.00955663
Glyma.02G286800	MAP kinase 20	-1.19642	2.31e-06
Glyma.02G288600	Leucine-rich repeat transmembrane protein kinase	-1.00138	0.034131
Glyma.02G289300	Ras-related small GTP-binding family protein	1.19914	0.00564801
Glyma.02G290700	Unknown protein	-1.27033	0.00625907
Glyma.02G292800	mannose-1-phosphate guanylyltransferase (GDP)s;GDP-galactose:mannose-1-phosphate guanylyltransferases;GDP-galactose:glucose-1-phosphate guanylyltransferases;GDP-galactose:myoinositol-1-phosphate guanylyltransferases;glucose-1-phosphate guanylyltransferase	-1.13313	0.0100364
Glyma.02G292900	transcription factor IIIA	-1.21128	0.000616427
Glyma.02G294000	O-Glycosyl hydrolases family 17 protein	1.20041	0.00288511
Glyma.02G294300	Domain of unknown function (DUF2431)	5.61471	0.0259368
Glyma.02G296000	MBOAT (membrane bound O-acyl transferase) family protein	-1.38606	0.00725947
Glyma.02G296600	salt-inducible zinc finger 1	1.22808	0.00204493
Glyma.02G299700	Outward rectifying potassium channel protein	-1.08931	0.00226296
Glyma.02G299900	Pyridoxal-5\'-phosphate-dependent enzyme family protein	-1.13486	0.00343483
Glyma.02G300200	nuclear factor Y, subunit B3	-1.58679	0.00128078
Glyma.02G300800	Unknown protein	-2.13462	1.3e-05
Glyma.02G301200	cellulose synthase like E1	-1.69095	4.14e-06
Glyma.02G301300	cellulose synthase like E1	-1.52747	1.11e-05
Glyma.02G303000	Aldolase superfamily protein	2.7318	0.013549
Glyma.02G305500	Unknown protein	-1.82134	1.02e-06
Glyma.02G305600	HEAT SHOCK PROTEIN 89.1	-1.14383	0.000172696
Glyma.02G305900	histidine kinase 2	-1.03797	0.00233058
Glyma.02G306500	Protein kinase superfamily protein	-1.56041	0.0436567
Glyma.02G308700	FASCICLIN-like arabinogalactan 2	-1.03121	0.00761528
Glyma.02G310800	MATE efflux family protein	-1.99417	0.0012952
Glyma.02G311500	glutamate receptor 2	-1.44339	0.00310227
Glyma.02G311900	Unknown protein	1.48805	0.0019241
Glyma.03G000900	Unknown protein	-1.20665	0.0014526
Glyma.03G001000	Protein of unknown function (DUF1191)	-1.73493	1.28e-05
Glyma.03G001600	HAD superfamily, subfamily IIIB acid phosphatase	-1.0149	0.0413344
Glyma.03G002000	alpha-galactosidase 1	-2.86035	0.000681436
Glyma.03G002900	S-locus lectin protein kinase family protein	-1.00424	0.00229241
Glyma.03G003400	ABA-responsive element binding protein 3	-1.37789	0.000187314
Glyma.03G004200	ubiquitin-conjugating enzyme 22	-1.44853	1.16e-08
Glyma.03G005200	MATE efflux family protein	-1.23672	1.61e-06
Glyma.03G006000	ARF GAP-like zinc finger-containing protein ZIGA4	-1.13849	0.000202969
Glyma.03G006200	GDSL-like Lipase/Acylhydrolase superfamily protein	-2.55663	0.000167701
Glyma.03G008300	glycerol-3-phosphate acyltransferase 8	-1.18563	0.000877707
Glyma.03G009500	basic helix-loop-helix (bHLH) DNA-binding superfamily protein	-3.40876	4.92e-05
Glyma.03G009700	alpha/beta-Hydrolases superfamily protein	-1.0758	7.44e-06
Glyma.03G010200	C2 calcium/lipid-binding plant phosphoribosyltransferase family protein	-3.06506	0.0186779
Glyma.03G010800	Bestrophin-like protein	-1.02521	0.000349286
Glyma.03G013300	myb domain protein 17	1.80735	0.0450566
Glyma.03G013600	adenosine deaminases;RNA binding;RNA binding;adenosine deaminases	-1.52634	6.55e-06
Glyma.03G017400	xyloglucan endotransglucosylase/hydrolase 4	-1.70745	0.00729411
Glyma.03G019300	AGAMOUS-like 20	-2.41656	0.00244247
Glyma.03G019900	D-isomer specific 2-hydroxyacid dehydrogenase family protein	-1.16654	0.0230744
Glyma.03G020400	cytochrome P450, family 704, subfamily A, polypeptide 2	-1.9098	0.0321567
Glyma.03G020700	Protein kinase superfamily protein	-1.07739	0.00158372
Glyma.03G022400	photolyase/blue-light receptor 2	-4.78136	0.00272933
Glyma.03G024700	sulfate transporter 91	-6.08746	0.0113003
Glyma.03G026000	Protein of unknown function (DUF1442)	-1.26266	7.21e-06
Glyma.03G030400	cytochrome P450, family 83, subfamily B, polypeptide 1	3.17225	0.0327007
Glyma.03G031500	Unknown protein	-1.14001	0.0245051
Glyma.03G033600	C2H2-like zinc finger protein	1.13314	0.00815817
Glyma.03G034200	Leucine-rich repeat protein kinase family protein	-1.49423	0.0157022
Glyma.03G034400	LRR and NB-ARC domains-containing disease resistance protein	-1.2642	0.00344804
Glyma.03G034500	NB-ARC domain-containing disease resistance protein	-2.81998	0.000195864
Glyma.03G034900	LRR and NB-ARC domains-containing disease resistance protein	-1.47232	0.00101275
Glyma.03G035300	Protein kinase superfamily protein	-1.43686	0.00135282
Glyma.03G035400	Pentatricopeptide repeat (PPR) superfamily protein	-1.00074	0.00446448
Glyma.03G036700	ARM repeat superfamily protein	1.89315	0.00046938
Glyma.03G036900	SOS3-interacting protein 1	5.03814	0.0120416
Glyma.03G037200	CBL-interacting protein kinase 15	6.75489	0.0180656
Glyma.03G037600	Unknown protein	-1.21338	0.00506619
Glyma.03G039300	LRR and NB-ARC domains-containing disease resistance protein	-1.15877	0.0113287
Glyma.03G040100	lipid transfer protein 1	2.13512	0.00138244
Glyma.03G041000	Protein of unknown function (DUF567)	-3.20511	0.0297439
Glyma.03G041100	Unknown protein	-1.80213	0.0204396
Glyma.03G043200	LRR and NB-ARC domains-containing disease resistance protein	-3.13814	5.78e-05
Glyma.03G043300	methyltransferases	-2.38688	0.000993567
Glyma.03G043900	LRR and NB-ARC domains-containing disease resistance protein	-1.40653	0.0382949
Glyma.03G044200	SEC14 cytosolic factor family protein / phosphoglyceride transfer family protein	-1.21842	0.00669012
Glyma.03G045000	LRR and NB-ARC domains-containing disease resistance protein	-1.55891	0.00245553
Glyma.03G047400	Disease resistance protein (TIR-NBS-LRR class) family	-2.04993	0.000387669
Glyma.03G049200	plastid transcriptionally active 3	5.97728	0.00693881
Glyma.03G050100	ferretin 1	-1.47671	0.0080031
Glyma.03G050800	GRAS family transcription factor	-1.30016	0.0265984
Glyma.03G051800	Protein of unknown function (DUF1677)	-1.91754	0.0299709
Glyma.03G052400	receptor like protein 7	-1.00521	0.0193193
Glyma.03G053200	Unknown protein	5.80735	0.0396139
Glyma.03G054200	Unknown protein	4.16993	0.00075514
Glyma.03G054800	receptor like protein 6	-1.6495	0.0153172
Glyma.03G055200	Unknown protein	1.02336	0.0426704
Glyma.03G056800	ALC-interacting protein 1	1.48686	0.0081917
Glyma.03G057500	DNAJ heat shock family protein	4.12399	0.000501603
Glyma.03G060900	BCL-2-associated athanogene 6	-2.0613	2.84e-05
Glyma.03G061700	Carbohydrate-binding-like fold	-1.35147	0.0298454
Glyma.03G061900	Carbohydrate-binding-like fold	-1.53302	0.0479798
Glyma.03G062100	Carbohydrate-binding-like fold	-2.33208	0.00101679
Glyma.03G062500	Carbohydrate-binding-like fold	-1.08814	0.000708511
Glyma.03G062800	Carbohydrate-binding-like fold	-1.19659	0.000247433
Glyma.03G063000	Carbohydrate-binding-like fold	-1.74643	7.97e-10
Glyma.03G064500	Unknown protein	-1.2363	0.0465374
Glyma.03G065100	protein kinase 1B	-1.04155	0.0472127
Glyma.03G069500	FAR1-related sequence 5	4.12102	0.00124481
Glyma.03G070100	NAD(P)-linked oxidoreductase superfamily protein	-1.10923	0.00161079
Glyma.03G071600	Plant transposase (Ptta/En/Spm family)	-1.02758	2.7e-05
Glyma.03G072700	sulfate transporter 4.1	-3.74595	0.000337305
Glyma.03G073700	Unknown protein	-3.06228	0.00955327
Glyma.03G074300	Concanavalin A-like lectin family protein	-1.29965	0.000210056
Glyma.03G074700	Yos1-like protein	-1.08123	0.00229617
Glyma.03G078300	sulfoquinovosyldiacylglycerol 2	-1.68681	4.2e-05
Glyma.03G078700	plasma membrane intrinsic protein 1;4	1.21182	0.0100603
Glyma.03G079200	RING/U-box superfamily protein	-1.29808	0.0205655
Glyma.03G081600	Protein of unknown function, DUF593	-1.07339	2.7e-05
Glyma.03G082900	Unknown protein	-1.95623	0.000199229
Glyma.03G083600	Mitochondrial substrate carrier family protein	-8.79766	2.27e-05
Glyma.03G086000	heavy metal atpase 5	-1.07057	0.000914242
Glyma.03G088000	Disease resistance protein (TIR-NBS-LRR class) family	-1.40474	0.00267089
Glyma.03G088200	Rhamnogalacturonate lyase family protein	-1.09996	0.00771547
Glyma.03G091700	nuclear factor Y, subunit B3	-1.65225	0.0473481
Glyma.03G098400	Calcium-binding EF hand family protein	-2.22239	0.0440902
Glyma.03G098600	alkenal reductase	-1.06603	0.0492343
Glyma.03G099500	Major facilitator superfamily protein	-1.18253	0.000951103
Glyma.03G103100	40s ribosomal protein SA B	4.76818	0.00831887
Glyma.03G104300	2-oxoglutarate (2OG) and Fe(II)-dependent oxygenase superfamily protein	-1.04187	0.000214967
Glyma.03G105700	basic helix-loop-helix (bHLH) DNA-binding superfamily protein	-1.1375	0.00446273
Glyma.03G110000	Unknown protein	1.52567	0.0122885
Glyma.03G111000	glycine-tRNA ligases	-2	0.0303655
Glyma.03G115100	Plant protein of unknown function (DUF247)	-1.02326	0.0415656
Glyma.03G116400	Unknown protein	-5.51498	0.000164822
Glyma.03G117500	squamosa promoter binding protein-like 8	5.17792	6.99e-05
Glyma.03G117900	Tetratricopeptide repeat (TPR)-like superfamily protein	5.01282	0.0141742
Glyma.03G119300	small and basic intrinsic protein 2;1	-1.14743	0.00250153
Glyma.03G119700	DHHC-type zinc finger family protein	-1.10326	0.00380596
Glyma.03G121300	Terpenoid cyclases family protein	4.41954	0.0471822
Glyma.03G121400	AGC (cAMP-dependent, cGMP-dependent and protein kinase C) kinase family protein	8.75154	0.00049353
Glyma.03G121500	camelliol C synthase 1	-2.92187	0.000206306
Glyma.03G121600	lupeol synthase 2	-1.52869	0.0281674
Glyma.03G122200	nodulin MtN21 /EamA-like transporter family protein	-1.20878	0.00449916
Glyma.03G122300	cytochrome P450, family 94, subfamily D, polypeptide 2	-1.37224	2.65e-05
Glyma.03G122500	Major facilitator superfamily protein	2.13035	0.00132043
Glyma.03G123400	Homeodomain-like superfamily protein	-1.32291	3.71e-07
Glyma.03G124400	beta-6 tubulin	-1.12115	0.000178417
Glyma.03G125200	serine carboxypeptidase-like 45	-1.04419	0.0101244
Glyma.03G125500	serine carboxypeptidase-like 45	2.1872	0.0267345
Glyma.03G127100	PENTATRICOPEPTIDE REPEAT 596	-1.20101	1.36e-05
Glyma.03G128200	bZIP transcription factor family protein	-1.58496	0.0209566
Glyma.03G129100	pyrroline-5- carboxylate (P5C) reductase	-1.48794	0.0185647
Glyma.03G130700	Unknown protein	3.94486	1.77e-05
Glyma.03G131200	2-oxoglutarate (2OG) and Fe(II)-dependent oxygenase superfamily protein	2.78588	0.00773855
Glyma.03G131300	Unknown protein	-1.81892	4.4e-06
Glyma.03G131500	2-oxoglutarate (2OG) and Fe(II)-dependent oxygenase superfamily protein	-3.54432	0.0211393
Glyma.03G131700	Gibberellin-regulated family protein	-1.52644	0.000612962
Glyma.03G134600	Cyclin-like family protein	-2.22707	0.0291549
Glyma.03G134700	Unknown protein	-1.13658	0.000118615
Glyma.03G135600	receptor-like kinase in flowers 1	-1.81592	0.0122165
Glyma.03G136700	Unknown protein	-5.64386	0.0223532
Glyma.03G137200	NB-ARC domain-containing disease resistance protein	-1.2909	0.0198457
Glyma.03G137300	Leucine-rich repeat protein kinase family protein	-1.17874	0.0244618
Glyma.03G140300	Unknown protein	-2.36119	0.0107328
Glyma.03G140700	Leucine-rich repeat receptor-like protein kinase family protein	-1.15808	0.010906
Glyma.03G141200	basic helix-loop-helix (bHLH) DNA-binding superfamily protein	-1.68651	0.000568236
Glyma.03G141900	Unknown protein	-1.2504	0.0242861
Glyma.03G143700	cytochrome P450, family 93, subfamily D, polypeptide 1	2.11229	0.0219813
Glyma.03G144100	Nse4, component of Smc5/6 DNA repair complex	-2.13955	0.00944832
Glyma.03G144900	Chaperone DnaJ-domain superfamily protein	-1.23903	0.00354466
Glyma.03G145400	Cysteine/Histidine-rich C1 domain family protein	-5.32193	0.0409107
Glyma.03G147700	Disease resistance-responsive (dirigent-like protein) family protein	4.07382	0.00213124
Glyma.03G148300	alpha/beta-Hydrolases superfamily protein	1.09595	0.000384171
Glyma.03G149700	ribosomal RNA processing 4	-2.86984	0.00184342
Glyma.03G149900	oxidoreductase, 2OG-Fe(II) oxygenase family protein	-2.35238	3.9e-07
Glyma.03G152300	F-box family protein	-1.16927	6.41e-05
Glyma.03G155300	Plant protein of unknown function (DUF868)	1.18676	0.00435657
Glyma.03G155800	Protein of unknown function (DUF581)	2.10297	0.00100052
Glyma.03G156300	Pentatricopeptide repeat (PPR) superfamily protein	-1.18077	0.00135834
Glyma.03G157300	heat shock transcription factor A6B	-1.71621	0.00541992
Glyma.03G157400	C2H2 and C2HC zinc fingers superfamily protein	-1.31217	0.041343
Glyma.03G157600	Unknown protein	-2.25823	0.00721804
Glyma.03G157700	ATPase E1-E2 type family protein / haloacid dehalogenase-like hydrolase family protein	2.357	0.0011821
Glyma.03G158800	P-loop containing nucleoside triphosphate hydrolases superfamily protein	-1.23357	0.000179852
Glyma.03G161700	Unknown protein	-2.11206	0.00794049
Glyma.03G163800	Rho termination factor	-1.24473	0.00119097
Glyma.03G165300	Unknown protein	-1.36069	0.00130537
Glyma.03G168000	pleiotropic drug resistance 12	2.48767	0.00388806
Glyma.03G168600	DENN (AEX-3) domain-containing protein	-1.61209	0.00380168
Glyma.03G169500	myosin XI B	-1.06435	0.0134124
Glyma.03G170100	response regulator 24	-1.80124	0.000520312
Glyma.03G171500	cation/H+ exchanger 20	1.33771	0.0453492
Glyma.03G172800	Unknown protein	-2.09192	0.0341639
Glyma.03G172900	nodulin MtN21 /EamA-like transporter family protein	-1.94066	8.77e-05
Glyma.03G173900	Unknown protein	-1.61226	4.51e-07
Glyma.03G174000	Unknown protein	-1.5812	0.0117057
Glyma.03G179900	FASCICLIN-like arabinogalactan-protein 11	-1.07039	0.0392476
Glyma.03G180900	plasma membrane intrinsic protein 2A	1.37539	0.0283365
Glyma.03G181800	chromatin remodeling 4	-1.06884	0.00166531
Glyma.03G182500	Cysteine proteinases superfamily protein	-1.1572	0.0073302
Glyma.03G187000	UDP-glucosyl transferase 73C1	1.77396	0.0394301
Glyma.03G187700	UDP-glucosyl transferase 73C2	1.0669	0.0360497
Glyma.03G189600	sequence-specific DNA binding transcription factors	-1.59649	0.00396227
Glyma.03G189900	cytochrome P450, family 76, subfamily G, polypeptide 1	-1.93918	0.000401824
Glyma.03G190000	Protein of unknown function (DUF668)	-1.0845	1.79e-05
Glyma.03G190200	Nucleotide-diphospho-sugar transferases superfamily protein	-1.1321	0.000298068
Glyma.03G190400	Thioredoxin superfamily protein	-1.48843	0.0191923
Glyma.03G192100	Family of unknown function (DUF662)	-1.18083	6.22e-05
Glyma.03G193000	Protein kinase superfamily protein	-1.09042	0.0007183
Glyma.03G194700	PEBP (phosphatidylethanolamine-binding protein) family protein	6.85798	0.000874935
Glyma.03G195600	Ferritin/ribonucleotide reductase-like family protein	-1.10209	0.0120197
Glyma.03G198900	Unknown protein	-1.06826	0.0292759
Glyma.03G199000	AP2/B3-like transcriptional factor family protein	-4.33628	0.0122944
Glyma.03G199700	TLD-domain containing nucleolar protein	-1.03843	5.31e-05
Glyma.03G200200	Ovate family protein	-2.85415	0.0251542
Glyma.03G200400	HVA22-like protein J	-1.0604	0.00122867
Glyma.03G200600	2-cysteine peroxiredoxin B	-1.66749	0.000454183
Glyma.03G202200	Aluminium activated malate transporter family protein	-1.87619	0.0326691
Glyma.03G202800	syntaxin of plants 121	3.79998	0.0443909
Glyma.03G204100	calmodulin-domain protein kinase cdpk isoform 2	5.90689	0.00701343
Glyma.03G205700	aromatic and neutral transporter 1	-1.07719	0.000321022
Glyma.03G209600	Nodulin MtN3 family protein	-3.03709	0.0136327
Glyma.03G210100	Glutaredoxin family protein	-1.24887	0.000463664
Glyma.03G210700	Phototropic-responsive NPH3 family protein	-1.44824	0.0411979
Glyma.03G212500	Unknown protein	-1.59847	0.00295195
Glyma.03G212600	Unknown protein	-1.54794	0.0315745
Glyma.03G214100	SPX (SYG1/Pho81/XPR1) domain-containing protein	-1.51321	0.00382759
Glyma.03G215000	Late embryogenesis abundant 3 (LEA3) family protein	2.33703	0.0411806
Glyma.03G215100	Protein of unknown function, DUF538	-1.64712	0.00493753
Glyma.03G216100	glycosyl hydrolase 9B13	-2.24664	0.00639069
Glyma.03G216500	Unknown protein	1.99005	0.0181012
Glyma.03G218600	Heat shock protein DnaJ with tetratricopeptide repeat	-1.89703	3.71e-05
Glyma.03G218700	beta-xylosidase 2	-1.25085	0.00588398
Glyma.03G220200	nuclear encoded CLP protease 5	-1.15421	0.000453018
Glyma.03G221700	myb domain protein 2	-1.62865	0.00782263
Glyma.03G222600	NAD(P)-binding Rossmann-fold superfamily protein	3.59314	0.00392751
Glyma.03G224100	P-glycoprotein 11	-2.67807	0.00494783
Glyma.03G227300	phytochrome A	-1.18796	0.00262965
Glyma.03G228800	Protein kinase superfamily protein	-1.13324	0.00683097
Glyma.03G229400	glucose-6-phosphate dehydrogenase 4	-1.10102	0.00169005
Glyma.03G231500	Peptide chain release factor 2	-2.03046	3.59e-07
Glyma.03G232100	Protein of unknown function (DUF1645)	-1.38446	2.84e-05
Glyma.03G234800	Dormancy/auxin associated family protein	-1.08202	0.00486828
Glyma.03G240900	Protein of unknown function (DUF3049)	1.67329	0.00941455
Glyma.03G242100	Calcium-dependent phospholipid-binding Copine family protein	-2.0361	8.85e-05
Glyma.03G246000	Duplicated homeodomain-like superfamily protein	1.32419	0.00379842
Glyma.03G247500	pathogenesis-related 4	3.01834	9.94e-06
Glyma.03G249900	ARABIDOPSIS THALIANA PEROXYGENASE 2	-1.0822	0.00899513
Glyma.03G250300	Unknown protein	-2.22641	7.46e-06
Glyma.03G251600	rotamase cyclophilin 2	-1.38127	0.010776
Glyma.03G251700	Signal transduction histidine kinase, hybrid-type, ethylene sensor	-2.10544	3.63e-05
Glyma.03G253200	senescence-associated gene 21	1.33182	0.0116947
Glyma.03G253600	Protein kinase superfamily protein	-1.91456	0.0426194
Glyma.03G253900	phloem protein 2-B1	2.06249	0.00858143
Glyma.03G254200	PIN domain-like family protein	-1.47818	0.0314644
Glyma.03G255200	3\'-5\'-exoribonuclease family protein	-1.13901	0.00736205
Glyma.03G255300	Unknown protein	-1.10786	0.0419508
Glyma.03G256200	Auxin-responsive GH3 family protein	-1.29724	1.78e-05
Glyma.03G256400	TRICHOME BIREFRINGENCE-LIKE 26	-5.45943	0.0302039
Glyma.03G256600	NAD(P)-binding Rossmann-fold superfamily protein	1.11472	0.0173898
Glyma.03G256900	alpha/beta-Hydrolases superfamily protein	-1.19039	0.00220699
Glyma.03G257000	cyclic nucleotide gated channel 1	2.18189	0.00109392
Glyma.03G258300	auxin response factor 18	-1.60775	4.95e-06
Glyma.03G260200	CBL-interacting protein kinase 9	-1.36384	0.0342984
Glyma.03G263100	Unknown protein	-1.16868	0.0364668
Glyma.03G263600	Subtilase family protein	-1.61493	9.59e-05
Glyma.03G264000	Plant protein of unknown function (DUF936)	-1.31711	0.0305302
Glyma.04G001500	NAD(P)-binding Rossmann-fold superfamily protein	-1.14253	0.000128208
Glyma.04G001800	Unknown protein	-1.42982	1.61e-07
Glyma.04G002500	anti- silencing function 1b	1.21025	0.00940643
Glyma.04G003600	SBP (S-ribonuclease binding protein) family protein	1.8276	3.04e-05
Glyma.04G004700	RING/FYVE/PHD zinc finger superfamily protein	-1.13829	9.48e-05
Glyma.04G005500	Unknown protein	3.38654	0.000848465
Glyma.04G005600	Unknown protein	-1.32332	0.00518962
Glyma.04G008400	glycosyl hydrolase 9B18	-1.97429	0.00256773
Glyma.04G009500	PHD finger family protein / bromo-adjacent homology (BAH) domain-containing protein	-1.03567	4.42e-06
Glyma.04G009800	myo-inositol monophosphatase like 2	1.158	0.00386168
Glyma.04G010900	S-adenosyl-L-methionine-dependent methyltransferases superfamily protein	2.03449	0.0252749
Glyma.04G011900	Glucose-1-phosphate adenylyltransferase family protein	-1.11339	0.0147125
Glyma.04G012500	cryptochrome-interacting basic-helix-loop-helix 1	-2.34628	0.000300361
Glyma.04G013800	jasmonate-zim-domain protein 1	-2.62604	5.73e-09
Glyma.04G014700	xylem cysteine peptidase 2	-3.51096	0.0192856
Glyma.04G015200	RING/U-box superfamily protein	-1.18567	0.000624255
Glyma.04G020700	Unknown protein	3.47249	0.0448694
Glyma.04G021000	DC1 domain-containing protein	1.53211	0.0146679
Glyma.04G021600	expansin 11	-1.71672	0.0400973
Glyma.04G022100	Basic-leucine zipper (bZIP) transcription factor family protein	-1.20905	0.0423104
Glyma.04G024200	Unknown protein	-1.72732	0.0163967
Glyma.04G024600	Plant protein of unknown function (DUF827)	-1.33577	0.00466086
Glyma.04G025100	lysine decarboxylase family protein	-2.6845	0.00130061
Glyma.04G027400	SHI-related sequence 5	3.87447	0.00775377
Glyma.04G027500	vacuolar proton ATPase A3	-2.95466	4.88e-08
Glyma.04G030200	cytochrome P450, family 722, subfamily A, polypeptide 1	-3.26053	0.00456366
Glyma.04G032200	Unknown protein	-2.59139	6.89e-11
Glyma.04G036400	Spc97 / Spc98 family of spindle pole body (SBP) component	-1.07452	1.14e-05
Glyma.04G036800	Protein of unknown function, DUF617	-1.33462	0.0146223
Glyma.04G036900	Protein of unknown function, DUF547	-1.25396	0.0370532
Glyma.04G037500	Unknown protein	-2.22571	0.000925814
Glyma.04G038500	plant glycogenin-like starch initiation protein 3	2.04035	2.03e-05
Glyma.04G040000	HXXXD-type acyl-transferase family protein	1.0141	0.0266876
Glyma.04G040600	Sulfite exporter TauE/SafE family protein	6.33985	0.0339905
Glyma.04G041200	DREB and EAR motif protein 3	1.61116	0.00246173
Glyma.04G042100	N-terminal nucleophile aminohydrolases (Ntn hydrolases) superfamily protein	-1.13477	0.000472681
Glyma.04G043600	Cyclin A3;1	-1.37519	0.00273027
Glyma.04G043900	RING/U-box superfamily protein	1.68152	3.44e-07
Glyma.04G044000	NRAMP metal ion transporter 2	1.03471	0.000841449
Glyma.04G047000	alpha/beta-Hydrolases superfamily protein	-3.77259	0.00496338
Glyma.04G047400	Unknown protein	1.28054	0.025552
Glyma.04G048200	squalene epoxidase 2	-1.0677	0.0260939
Glyma.04G049200	branched-chain amino acid transaminase 2	-2.29619	0.0379199
Glyma.04G050300	CCCH-type zinc finger family protein	-1.6338	0.000244042
Glyma.04G050500	KH domain-containing protein	-1.19262	1.69e-06
Glyma.04G050900	PYR1-like 2	-2.05332	0.0078922
Glyma.04G052000	heat shock transcription factor A2	-2.65154	2.31e-08
Glyma.04G052100	cytochrome P450, family 711, subfamily A, polypeptide 1	-5.01792	0.0130881
Glyma.04G053000	Unknown protein	-2.13637	0.000229541
Glyma.04G055200	mechanosensitive channel of small conductance-like 10	-3.31783	9.76e-11
Glyma.04G055500	Duplicated homeodomain-like superfamily protein	-2.70239	0.0119775
Glyma.04G055600	cytokinin oxidase 7	-1.06693	0.0474261
Glyma.04G056200	Leucine-rich receptor-like protein kinase family protein	-1.17248	0.00328385
Glyma.04G060100	Unknown protein	-1.01446	0.000787115
Glyma.04G060500	proton gradient regulation 3	-1.11146	0.0103995
Glyma.04G062700	PPPDE putative thiol peptidase family protein	-1.48678	0.0365305
Glyma.04G063100	Protein kinase superfamily protein	1.82073	0.00376124
Glyma.04G065300	EamA-like transporter family	-1.3301	0.000135563
Glyma.04G065900	Protein kinase superfamily protein	-1.141	0.000151492
Glyma.04G066200	Nucleotide/sugar transporter family protein	-1.08378	0.00534538
Glyma.04G067000	Unknown protein	-1.06183	0.00140468
Glyma.04G068900	Unknown protein	-1.20638	6.27e-05
Glyma.04G069600	1-deoxy-D-xylulose 5-phosphate synthase 3	-1.29708	2.79e-06
Glyma.04G069700	Unknown protein	-1.20561	0.000122161
Glyma.04G070800	paramyosin-related	-1.54057	0.0293652
Glyma.04G071700	Protein phosphatase 2A regulatory B subunit family protein	-1.17493	0.0012774
Glyma.04G073200	Protein of unknown function (DUF581)	-1.08349	0.0470339
Glyma.04G073400	Unknown protein	4.14975	0.00274123
Glyma.04G074000	O-Glycosyl hydrolases family 17 protein	-1.44071	0.00846547
Glyma.04G074500	cryptochrome 3	-1.51679	0.00559909
Glyma.04G076400	cyclic nucleotide-gated channel 14	1.94415	0.0231411
Glyma.04G079300	Unknown protein	-2.00621	3.72e-05
Glyma.04G079600	BURP domain-containing protein	-1.43361	0.0151032
Glyma.04G080100	proline extensin-like receptor kinase 1	1.75391	0.00166044
Glyma.04G081700	Tesmin/TSO1-like CXC domain-containing protein	-1.0022	0.0248194
Glyma.04G081900	ARM repeat superfamily protein	-1.27746	0.00202118
Glyma.04G082700	Major facilitator superfamily protein	-1.59184	0.000153157
Glyma.04G083700	Exostosin family protein	-2.03769	0.0128701
Glyma.04G083800	Exostosin family protein	-1.05483	0.00014176
Glyma.04G084700	Unknown protein	-1.35012	0.00144652
Glyma.04G091000	TRAF-type zinc finger-related	-5.72792	0.0242653
Glyma.04G091900	Unknown protein	1.50901	0.0260917
Glyma.04G095200	Unknown protein	-1.31845	0.0152043
Glyma.04G095300	Homeodomain-like superfamily protein	-1.31023	8.11e-06
Glyma.04G097500	purine permease 1	-1.47952	0.00136346
Glyma.04G097800	Unknown protein	-1.21968	0.0488891
Glyma.04G100300	Phosphate-responsive 1 family protein	2.00178	0.00430141
Glyma.04G101000	Outer arm dynein light chain 1 protein	-1.20908	0.00279216
Glyma.04G102900	pumilio 7	-4.848	0.0014197
Glyma.04G103200	VQ motif-containing protein	-2.32193	0.0191543
Glyma.04G104500	Phosphoglycerate mutase family protein	-1.61	0.0080064
Glyma.04G104700	Esterase/lipase/thioesterase family protein	-7.05637	1.21e-11
Glyma.04G104800	Protein of unknown function (DUF581)	-1.90567	0.00568346
Glyma.04G106500	Heavy metal transport/detoxification superfamily protein	-1.15295	0.0106631
Glyma.04G107000	Galactose oxidase/kelch repeat superfamily protein	-8.68299	0.00157322
Glyma.04G107100	Unknown protein	-1.06787	0.000160661
Glyma.04G108200	Unknown protein	-1.28951	0.00267271
Glyma.04G109700	S-adenosyl-L-methionine-dependent methyltransferases superfamily protein	-1.22071	0.000653952
Glyma.04G112400	LORELEI-LIKE-GPI-ANCHORED PROTEIN 1	1.13114	0.0177662
Glyma.04G113200	Unknown protein	-5.80735	0.0344921
Glyma.04G113300	FAD-binding Berberine family protein	-1.84435	0.0378986
Glyma.04G113800	Unknown protein	-2.30023	0.0409539
Glyma.04G113900	Unknown protein	-2.49719	0.00351118
Glyma.04G116200	Unknown protein	-8.21578	2.12e-07
Glyma.04G116900	Vacuolar sorting protein 9 (VPS9) domain	-1.12586	0.014923
Glyma.04G127400	Unknown protein	-1.21403	0.00150466
Glyma.04G133500	Unknown protein	1.30696	0.016304
Glyma.04G134100	SEC14-like 12	-2.05377	0.00496143
Glyma.04G135700	ARM repeat superfamily protein	-1.15359	0.0231224
Glyma.04G136200	calmodulin-like 41	2.86978	0.00242336
Glyma.04G136400	Unknown protein	-2.784	4.18e-05
Glyma.04G136500	Unknown protein	-3.53916	0.00525451
Glyma.04G136600	calmodulin like 37	2.53605	0.00855068
Glyma.04G139500	Unknown protein	-2.12512	0.00525079
Glyma.04G140100	senescence-associated E3 ubiquitin ligase 1	-2.22898	5.2e-05
Glyma.04G142500	AGAMOUS-like 15	-1.51628	0.021003
Glyma.04G145700	Unknown protein	-1.54333	0.00106378
Glyma.04G146100	NHL domain-containing protein	-1.07122	0.0408299
Glyma.04G147600	SPX domain gene 2	-1.94798	0.0021799
Glyma.04G148400	AGC (cAMP-dependent, cGMP-dependent and protein kinase C) kinase family protein	-1.51658	4.44e-05
Glyma.04G149700	ARM repeat superfamily protein	5.93074	0.0468599
Glyma.04G150500	GRAS family transcription factor family protein	-1.11439	0.00314894
Glyma.04G153800	Unknown protein	-2.07004	3e-05
Glyma.04G157300	SECY homolog 1	-1.77633	0.0387748
Glyma.04G162100	ABI five binding protein 3	-1.04601	0.00128556
Glyma.04G164300	C2H2-like zinc finger protein	-1.12035	0.00972308
Glyma.04G166900	myb domain protein 16	-1.24573	0.0010421
Glyma.04G167100	BED zinc finger ;hAT family dimerisation domain	-3.81876	0.0173067
Glyma.04G170100	myb domain protein 94	1.43838	0.0083834
Glyma.04G172900	ABC2 homolog 6	1.58272	0.00640424
Glyma.04G176000	Nodulin-like / Major Facilitator Superfamily protein	-1.55809	0.000257029
Glyma.04G177000	5-formyltetrahydrofolate cycloligase	-1.28506	3.91e-05
Glyma.04G177600	ARM repeat superfamily protein	-1.198	2.28e-05
Glyma.04G178300	DP-E2F-like 1	-1.13422	0.000777297
Glyma.04G179400	Putative thiol-disulphide oxidoreductase DCC	1.21786	0.000656003
Glyma.04G179600	Unknown protein	-1.39046	0.0235592
Glyma.04G179900	Unknown protein	-1.58594	0.000253818
Glyma.04G180800	Unknown protein	-1.17482	0.000383065
Glyma.04G182100	SUGAR-INSENSITIVE 3	-1.07917	2.21e-05
Glyma.04G182200	Unknown protein	-1.2609	0.0347049
Glyma.04G182800	Unknown protein	-1.44459	0.0137555
Glyma.04G183100	similar to RCD one 2	-1.65278	0.00494495
Glyma.04G184000	HCO3- transporter family	-1.06971	0.00701726
Glyma.04G184400	SKP1/ASK-interacting protein 16	-1.54992	0.00135393
Glyma.04G184500	Unknown protein	-2.39028	0.000282534
Glyma.04G184600	Phox (PX) domain-containing protein	-1.19764	2.2e-08
Glyma.04G187900	C2 calcium/lipid-binding and GRAM domain containing protein	1.32858	0.0197202
Glyma.04G188800	with no lysine (K) kinase 3	-1.03281	0.022168
Glyma.04G189700	cytochrome P450, family 76, subfamily C, polypeptide 2	-1.36751	0.00232871
Glyma.04G190200	protein-l-isoaspartate methyltransferase 1	-1.08639	9.09e-07
Glyma.04G193600	Unknown protein	-1.02321	0.000147961
Glyma.04G193900	Unknown protein	1.22542	0.0475449
Glyma.04G194200	AMP-dependent synthetase and ligase family protein	-1.66576	1.24e-05
Glyma.04G195600	purple acid phosphatase 27	-1.43891	0.0349536
Glyma.04G196000	Pyridoxal phosphate (PLP)-dependent transferases superfamily protein	2.92892	0.0327914
Glyma.04G196700	non-specific phospholipase C6	-1.87037	5.53e-05
Glyma.04G200200	serine carboxypeptidase-like 45	-1.31898	0.00341525
Glyma.04G201600	beta glucosidase 12	-2.19866	1.97e-05
Glyma.04G202300	Rubredoxin-like superfamily protein	-1.67061	0.0435752
Glyma.04G202400	crumpled leaf	-1.02059	1.83e-05
Glyma.04G203200	respiratory burst oxidase homologue D	-1.29045	6.86e-10
Glyma.04G205600	ferrochelatase 2	-1.14575	0.0225182
Glyma.04G206100	phosphatidylinositol-4-phosphate 5-kinase 1	-1.77545	0.000420962
Glyma.04G206200	Unknown protein	-1.67423	0.0342671
Glyma.04G207000	Unknown protein	-1.4156	0.00134618
Glyma.04G207700	Plant protein of unknown function (DUF869)	-1.18514	0.00177132
Glyma.04G208300	NAC (No Apical Meristem) domain transcriptional regulator superfamily protein	2.32679	0.000133285
Glyma.04G210900	Sodium/calcium exchanger family protein	-1.40028	0.0346795
Glyma.04G214000	cell wall / vacuolar inhibitor of fructosidase 2	-2.18832	0.0139141
Glyma.04G214400	plant glycogenin-like starch initiation protein 1	-1.3606	3.02e-05
Glyma.04G214700	MAP kinase substrate 1	-2.16993	0.000501073
Glyma.04G215500	protein kinase family protein	-1.00959	0.0127937
Glyma.04G218400	WRKY DNA-binding protein 13	-1.56071	0.0201959
Glyma.04G219800	Unknown protein	1.16345	0.043034
Glyma.04G222300	RING/U-box superfamily protein	-1.33261	1.58e-06
Glyma.04G223000	response regulator 17	-1.67354	1.94e-06
Glyma.04G223700	methyl esterase 17	1.14322	0.00833434
Glyma.04G228200	Late embryogenesis abundant (LEA) hydroxyproline-rich glycoprotein family	-1.12228	0.000131204
Glyma.04G228800	Unknown protein	-1.25515	0.0141015
Glyma.04G230500	Leucine-rich repeat protein kinase family protein	-1.101	0.00760653
Glyma.04G231900	YELLOW STRIPE like 3	-1.47068	6.29e-08
Glyma.04G232000	HIT-type Zinc finger family protein	-1.03594	0.00370166
Glyma.04G233200	Yippee family putative zinc-binding protein	-1.0136	0.000430461
Glyma.04G235400	IQ-domain 21	-3.29934	2.5e-15
Glyma.04G237500	NAD(P)-binding Rossmann-fold superfamily protein	-1.28221	0.000159501
Glyma.04G237900	trehalose-6-phosphate phosphatase	1.4822	0.0218009
Glyma.04G238100	Nodulin MtN3 family protein	-2.80735	0.0405404
Glyma.04G239900	glycolipid transfer protein 2	-1.49333	0.0180003
Glyma.04G240600	serine carboxypeptidase-like 42	-1.38215	0.0223703
Glyma.04G242100	SCARECROW-like 1	-1.03035	0.000137312
Glyma.04G242800	ACT domain repeat 3	-1.77393	1.24e-07
Glyma.04G247500	F-box protein 7	-1.08446	0.00122066
Glyma.04G248400	sacI homology domain-containing protein / WW domain-containing protein	-1.1375	0.0477304
Glyma.04G249700	Chlorophyll A-B binding family protein	-1.85311	0.000607601
Glyma.04G250100	Adenine nucleotide alpha hydrolases-like superfamily protein	-1.86903	0.0195363
Glyma.04G250900	nodulin MtN21 /EamA-like transporter family protein	-3.25649	2.09e-09
Glyma.04G251000	nodulin MtN21 /EamA-like transporter family protein	-1.56169	0.00123599
Glyma.04G251100	nodulin MtN21 /EamA-like transporter family protein	-3.80735	0.0453688
Glyma.04G252600	C2H2-like zinc finger protein	1.41695	0.0021265
Glyma.04G253900	Unknown protein	-3.28716	0.000228469
Glyma.04G254200	auxin response factor 17	1.08074	0.00287013
Glyma.04G254800	TGA1A-related gene 3	-2.40757	7.61e-05
Glyma.04G255500	GDSL-like Lipase/Acylhydrolase superfamily protein	-1.19877	0.0149038
Glyma.04G255900	Thioredoxin family protein	-1.27499	1.96e-05
Glyma.04G257300	Unknown protein	-1.06893	0.00498633
Glyma.04G257400	Protein of unknown function (DUF544)	4.19902	5.42e-09
Glyma.05G002000	Plant protein of unknown function (DUF827)	-1.7928	0.00447401
Glyma.05G007400	Unknown protein	-1.4498	0.014211
Glyma.05G008800	Tetratricopeptide repeat (TPR)-like superfamily protein	-1.03309	0.00182909
Glyma.05G009200	AGC (cAMP-dependent, cGMP-dependent and protein kinase C) kinase family protein	-1.00602	0.0317049
Glyma.05G009900	Protein kinase superfamily protein	3.20568	0.0021303
Glyma.05G010100	Unknown protein	-1.01942	0.0479009
Glyma.05G010500	Unknown protein	-1.03696	0.00708274
Glyma.05G011100	3-ketoacyl-CoA synthase 11	-1.04846	5.83e-05
Glyma.05G011500	Homeodomain-like superfamily protein	-1.66183	0.00635503
Glyma.05G012200	Protein phosphatase 2A regulatory B subunit family protein	-1.21607	6.48e-07
Glyma.05G013000	Duplicated homeodomain-like superfamily protein	-1.39922	0.000946601
Glyma.05G014300	Cyclophilin-like peptidyl-prolyl cis-trans isomerase family protein	-2.67243	0.0046158
Glyma.05G014600	RNI-like superfamily protein	-1.96442	0.000660289
Glyma.05G015400	ATPase E1-E2 type family protein / haloacid dehalogenase-like hydrolase family protein	-1.18917	0.0198342
Glyma.05G015700	Unknown protein	-1.37402	0.000191176
Glyma.05G015800	Unknown protein	-1.23489	0.0044691
Glyma.05G017100	Unknown protein	-3.54432	0.0348818
Glyma.05G017800	basic helix-loop-helix (bHLH) DNA-binding superfamily protein	1.08545	0.01515
Glyma.05G019800	Unknown protein	-1.55023	3.89e-07
Glyma.05G021000	Unknown protein	-1.00117	0.000298461
Glyma.05G021100	respiratory burst oxidase protein F	-1.13911	9.08e-07
Glyma.05G021200	Unknown protein	-1.36702	0.0199368
Glyma.05G021700	Protein of unknown function, transmembrane-40	-1.30073	0.0162363
Glyma.05G022600	UDP-glucose 6-dehydrogenase family protein	2.91296	6.33e-06
Glyma.05G022700	C2H2-like zinc finger protein	2.11289	0.00124028
Glyma.05G024500	actin binding	-1.06797	0.000457939
Glyma.05G025900	cycling DOF factor 3	1.35554	0.00717788
Glyma.05G027400	TEOSINTE BRANCHED, cycloidea and PCF (TCP) 14	1.36444	0.0249713
Glyma.05G030300	Major facilitator superfamily protein	3.43539	0.00426682
Glyma.05G030900	Pentatricopeptide repeat (PPR) superfamily protein	-1.14478	2.94e-05
Glyma.05G031200	catalytics	2.08539	0.0219143
Glyma.05G033000	response regulator 5	-1.16392	0.00507903
Glyma.05G034800	Unknown protein	-1.5515	0.000259321
Glyma.05G037600	Protein of unknown function (DUF1645)	1.48239	0.0481069
Glyma.05G037800	Dof-type zinc finger DNA-binding family protein	-1.05842	0.0081402
Glyma.05G039700	GDA1/CD39 nucleoside phosphatase family protein	-1.28465	0.000101293
Glyma.05G039900	Leucine-rich receptor-like protein kinase family protein	-1.15061	0.0053097
Glyma.05G041100	Adenine nucleotide alpha hydrolases-like superfamily protein	-1.74393	0.00331932
Glyma.05G042000	Plant protein of unknown function (DUF868)	-2.00238	0.00164391
Glyma.05G042100	Unknown protein	-1.94111	0.00708858
Glyma.05G042200	nitrate transmembrane transporters	-1.45588	0.0292606
Glyma.05G042800	cytochrome P450, family 71 subfamily B, polypeptide 7	1.13608	0.00518679
Glyma.05G043600	alpha/beta-Hydrolases superfamily protein	-1.25364	0.0200741
Glyma.05G047400	AAA-type ATPase family protein	-1.11608	6.54e-07
Glyma.05G048300	LRR and NB-ARC domains-containing disease resistance protein	4.40599	0.00117456
Glyma.05G049000	IQ-domain 22	1.67362	0.00225386
Glyma.05G050400	TCP family transcription factor	-2.23879	0.00805904
Glyma.05G050500	nucleotide-rhamnose synthase/epimerase-reductase	-1.10103	0.00200855
Glyma.05G051100	FIZZY-related 2	-1.20189	1.85e-05
Glyma.05G056200	Ran BP2/NZF zinc finger-like superfamily protein	-1.66239	0.00264697
Glyma.05G056700	Phosphatidic acid phosphatase (PAP2) family protein	-1.10091	0.000148049
Glyma.05G056800	OSBP(oxysterol binding protein)-related protein 2A	-1.31254	0.00127392
Glyma.05G057800	Bifunctional inhibitor/lipid-transfer protein/seed storage 2S albumin superfamily protein	-1.80305	0.00212811
Glyma.05G058900	Eukaryotic aspartyl protease family protein	-2.34517	4.3e-06
Glyma.05G060800	Unknown protein	3.63227	0.0479473
Glyma.05G061100	rhamnose biosynthesis 1	5.64386	0.0327765
Glyma.05G063100	nudix hydrolase homolog 8	-1.43438	0.000269989
Glyma.05G066900	Pentatricopeptide repeat (PPR) superfamily protein	-5.35755	0.0300178
Glyma.05G068000	chloroplast beta-amylase	-2.01815	0.0102869
Glyma.05G069100	expansin-like B1	-2.37504	0.0241084
Glyma.05G075100	AMP-dependent synthetase and ligase family protein	-1.56406	0.000685337
Glyma.05G075800	Leucine-rich repeat protein kinase family protein	-1.00268	0.0366839
Glyma.05G076500	HSP20-like chaperones superfamily protein	-1.15078	0.0323583
Glyma.05G078700	RPA70-kDa subunit B	3.24793	0.0356103
Glyma.05G080200	phytochrome kinase substrate 4	-3.34941	1.52e-07
Glyma.05G081800	Unknown protein	-1.57462	0.015335
Glyma.05G083100	somatic embryogenesis receptor-like kinase 1	-3.6009	0.00202067
Glyma.05G084800	Unknown protein	-6.72792	0.00105675
Glyma.05G084900	Nucleic acid-binding, OB-fold-like protein	-2.69302	0.0460924
Glyma.05G085000	Cyclin-dependent kinase inhibitor family protein	-1.01693	2.42e-05
Glyma.05G085400	P-loop containing nucleoside triphosphate hydrolases superfamily protein	-1.08292	0.00202096
Glyma.05G085500	Leucine-rich repeat protein kinase family protein	1.15165	0.00511677
Glyma.05G087400	Transducin/WD40 repeat-like superfamily protein	-1.0018	0.000434502
Glyma.05G090900	CDPK-related kinase	-1.06023	0.0382332
Glyma.05G091800	Plant protein of unknown function (DUF869)	-1.13408	0.0223524
Glyma.05G095600	Amino acid kinase family protein	-1.85966	0.00619431
Glyma.05G097400	Leucine-rich repeat protein kinase family protein	1.0926	0.0268977
Glyma.05G097800	FAD-dependent oxidoreductase family protein	-1.06441	0.00104783
Glyma.05G099800	Unknown protein	-1.35267	0.000211348
Glyma.05G100100	dsRNA-binding protein 2	8.39232	4.13e-05
Glyma.05G100200	Nucleotide-sugar transporter family protein	5.05745	0.0011532
Glyma.05G103000	Unknown protein	1.23729	0.0193749
Glyma.05G103400	GRAS family transcription factor	-2.21953	0.01182
Glyma.05G107600	ACT domain repeat 1	2.94836	0.00281871
Glyma.05G111100	Unknown protein	1.55241	0.0431136
Glyma.05G114400	NAD-dependent glycerol-3-phosphate dehydrogenase family protein	-1.26831	0.00311907
Glyma.05G117800	Heavy metal transport/detoxification superfamily protein	5.42626	0.0409881
Glyma.05G118300	dentin sialophosphoprotein-related	-1.23115	0.000479088
Glyma.05G119400	Galactose oxidase/kelch repeat superfamily protein	-1.26627	4.39e-06
Glyma.05G121500	Vacuolar iron transporter (VIT) family protein	2.84739	0.00494991
Glyma.05G122300	embryo sac development arrest 14	1.17758	0.000221052
Glyma.05G124000	polygalacturonase inhibiting protein 1	3.64386	0.0101764
Glyma.05G124100	methyltransferases	-1.07892	0.00267694
Glyma.05G125800	FAD-binding Berberine family protein	-2.28129	0.000308289
Glyma.05G126400	Leucine-rich repeat transmembrane protein kinase	-5.67243	0.0232507
Glyma.05G126800	Unknown protein	2.38962	0.000743805
Glyma.05G128800	Unknown protein	-5.55459	0.025489
Glyma.05G129400	basic helix-loop-helix (bHLH) DNA-binding superfamily protein	-1.00815	0.000925074
Glyma.05G130400	Protein of unknown function (DUF616)	-3.43296	0.0445484
Glyma.05G130500	Unknown protein	-1.50742	8.73e-05
Glyma.05G133400	Pectin lyase-like superfamily protein	-1.95936	0.00739156
Glyma.05G133500	1-cysteine peroxiredoxin 1	3.14852	1.41e-07
Glyma.05G135700	Remorin family protein	-1.09057	0.00173129
Glyma.05G136400	peptide transporter 2	-2.58496	0.00406057
Glyma.05G136500	ASH1-related protein 2	-1.25731	0.00465509
Glyma.05G137500	senescence-related gene 1	-1.89108	1.04e-05
Glyma.05G138700	xyloglucan endotransglucosylase/hydrolase 28	1.0656	0.00106794
Glyma.05G139500	Protein kinase superfamily protein	2.54598	8.88e-05
Glyma.05G141600	Unknown protein	-2.58093	7.34e-05
Glyma.05G141700	receptor like protein 29	-4.94642	0.000294023
Glyma.05G142000	TEOSINTE BRANCHED 1, cycloidea and PCF transcription factor 2	-1.70177	0.000290359
Glyma.05G142200	Unknown protein	-2.52257	7.12e-05
Glyma.05G143200	Chaperone DnaJ-domain superfamily protein	-1.26303	0.0409221
Glyma.05G144000	Galactosyltransferase family protein	-1.00565	0.000199749
Glyma.05G145200	Ankyrin repeat family protein	-1.47996	1.89e-06
Glyma.05G147100	cytochrome P450, family 78, subfamily A, polypeptide 5	-1.46943	0.00368108
Glyma.05G149100	Immunoglobulin E-set superfamily protein	-3.08299	0.00360862
Glyma.05G149500	Amidase family protein	-1.47498	0.000769203
Glyma.05G154300	Carbohydrate-binding X8 domain superfamily protein	-1.12323	0.0363566
Glyma.05G155400	Lipase/lipooxygenase, PLAT/LH2 family protein	-1.4981	0.000517246
Glyma.05G155600	Galactose oxidase/kelch repeat superfamily protein	-1.57949	0.00663284
Glyma.05G155800	acyl-activating enzyme 18	-1.09618	0.0135718
Glyma.05G155900	Unknown protein	-1.17754	0.0371149
Glyma.05G157200	MAP kinase 7	-1.27706	7.49e-05
Glyma.05G158800	Leucine-rich repeat protein kinase family protein	-1.40514	0.00737222
Glyma.05G159700	Pentatricopeptide repeat (PPR) superfamily protein	-1.01101	0.00330602
Glyma.05G160800	WRKY DNA-binding protein 65	-1.47978	0.0154565
Glyma.05G160900	Unknown protein	-1.88491	0.00131437
Glyma.05G162700	Putative adipose-regulatory protein (Seipin)	-1.11793	1.33e-06
Glyma.05G162800	receptor-like kinase in flowers 1	-1.49803	1.26e-07
Glyma.05G163600	trehalose-6-phosphate synthase	-1.44876	0.0250809
Glyma.05G164300	AWPM-19-like family protein	-1.08522	0.0238724
Glyma.05G165700	Unknown protein	3.61143	0.00109001
Glyma.05G166800	protein containing PDZ domain, a K-box domain, and a TPR region	-1.2603	0.00392925
Glyma.05G168300	phospholipase D delta	1.01616	0.0314979
Glyma.05G169300	6-phosphogluconate dehydrogenase family protein	-1.3531	4.55e-07
Glyma.05G170700	Subtilase family protein	-1.29298	0.0125046
Glyma.05G173200	Unknown protein	-1.42286	0.0453295
Glyma.05G173700	Unknown protein	1.54574	0.0294182
Glyma.05G174200	Melibiase family protein	1.31487	0.0164525
Glyma.05G174700	Protein of unknown function (DUF707)	-1.1841	2.65e-05
Glyma.05G175000	beta-1,4-N-acetylglucosaminyltransferase family protein	1.55441	0.00419872
Glyma.05G175300	endoplasmic reticulum-type calcium-transporting ATPase 3	-1.82427	0.00234057
Glyma.05G179800	Haloacid dehalogenase-like hydrolase (HAD) superfamily protein	-1.39697	0.0112802
Glyma.05G180200	Protein of unknown function (DUF630 and DUF632)	-1.11	0.0416593
Glyma.05G180800	Domain of unknown function (DUF966)	-3.33985	0.000988767
Glyma.05G181100	UDP-Glycosyltransferase superfamily protein	-1.29535	0.043302
Glyma.05G182600	alanine:glyoxylate aminotransferase 2	-1.0446	9.53e-06
Glyma.05G183400	Unknown protein	-1.04888	0.00559682
Glyma.05G189300	with no lysine (K) kinase 6	-1.95029	0.00294729
Glyma.05G191300	NAC domain containing protein 82	-1.11403	0.000312407
Glyma.05G192600	histone deacetylase 14	-1.35327	0.00178382
Glyma.05G194700	Unknown protein	-1.16706	2.85e-05
Glyma.05G195000	NAC (No Apical Meristem) domain transcriptional regulator superfamily protein	1.53552	0.0315959
Glyma.05G196400	Leucine-rich repeat protein kinase family protein	-1.06276	0.000401604
Glyma.05G196900	MAC/Perforin domain-containing protein	-1.04096	0.0179345
Glyma.05G197600	ferrochelatase 2	-1.06061	0.000138804
Glyma.05G201200	dual specificity protein phosphatase family protein	-1.16415	0.0116705
Glyma.05G202000	Protein kinase superfamily protein	-1.43116	0.0288548
Glyma.05G202300	NAC domain containing protein 83	-3.08746	0.0126652
Glyma.05G202700	Nodulin MtN3 family protein	-1.09032	0.00464161
Glyma.05G204500	CBS / octicosapeptide/Phox/Bemp1 (PB1) domains-containing protein	2.50779	0.020643
Glyma.05G204800	osmotin 34	1.01139	0.0206594
Glyma.05G206000	Unknown protein	-1.39926	0.0459096
Glyma.05G206600	serine racemase	-1.3851	0.00118202
Glyma.05G208300	basic helix-loop-helix (bHLH) DNA-binding superfamily protein	1.12937	0.0146218
Glyma.05G209800	CCT motif family protein	2.67807	0.00537186
Glyma.05G210000	brassinosteroid-responsive RING-H2	-1.2175	0.00598822
Glyma.05G210300	POX (plant homeobox) family protein	-1.25838	0.00668295
Glyma.05G212500	respiratory burst oxidase protein F	-1.0216	6.66e-05
Glyma.05G214300	Leucine-rich repeat protein kinase family protein	-2.00692	0.0090583
Glyma.05G215900	WRKY family transcription factor	2.78136	0.00629106
Glyma.05G216100	Unknown protein	-1.59536	0.000308793
Glyma.05G218700	RING/U-box superfamily protein	-1.16111	0.0107389
Glyma.05G219500	carbon-nitrogen hydrolase family protein	-1.00428	0.000744694
Glyma.05G220900	Leucine-rich repeat protein kinase family protein	2.16294	0.0264506
Glyma.05G221000	Protein kinase protein with adenine nucleotide alpha hydrolases-like domain	-5.2854	0.0444754
Glyma.05G226100	IQ-domain 26	-2.44057	0.0300718
Glyma.05G227900	Unknown protein	-2.8865	3.48e-05
Glyma.05G228000	Tetratricopeptide repeat (TPR)-like superfamily protein	-1.96616	0.000178891
Glyma.05G228200	Exostosin family protein	-1.31623	0.0017314
Glyma.05G228300	RNA-binding CRS1 / YhbY (CRM) domain-containing protein	-4.564	9.62e-07
Glyma.05G228700	casein kinase I-like 3	-1.02998	2.71e-06
Glyma.05G229300	phytochrome-associated protein 2	-1.19923	0.0345271
Glyma.05G229700	Major facilitator superfamily protein	2.24133	0.00587901
Glyma.05G230400	RHO guanyl-nucleotide exchange factor 11	-1.42035	0.000431177
Glyma.05G231100	Flavin-binding monooxygenase family protein	-5.97728	0.00245773
Glyma.05G231200	Regulator of Vps4 activity in the MVB pathway protein	-1.00054	0.0393175
Glyma.05G231400	RAB homolog 1	-1.04356	0.0364701
Glyma.05G231600	Unknown protein	-1.30501	0.00769026
Glyma.05G233500	Unknown protein	-1.24172	0.00425701
Glyma.05G234100	Protein of unknown function (DUF1666)	-1.87058	0.000496687
Glyma.05G234600	myb domain protein 116	1.47305	0.00523091
Glyma.05G237100	Protein kinase superfamily protein	6.84549	0.0318933
Glyma.05G238200	Unknown protein	-1.13017	0.0414071
Glyma.05G238300	Rubisco methyltransferase family protein	-1.16405	0.00322735
Glyma.05G240000	GLU-ADT subunit B	-1.06162	0.00156862
Glyma.05G240200	MAC/Perforin domain-containing protein	-1.0294	0.0282325
Glyma.05G242300	Protein of unknown function, DUF599	-1.65555	0.0105386
Glyma.05G244100	PEBP (phosphatidylethanolamine-binding protein) family protein	-1.03059	0.0311208
Glyma.05G244200	Unknown protein	-1.68694	7.37e-05
Glyma.05G244900	Unknown protein	-1.36208	0.00459508
Glyma.05G245400	basic region/leucine zipper transcription factor 68	-1.15101	0.0322426
Glyma.05G245800	Pathogenesis-related thaumatin superfamily protein	-1.11934	0.0141622
Glyma.05G245900	WUSCHEL related homeobox 1	-1.75657	0.0329883
Glyma.05G246600	Nucleic acid-binding, OB-fold-like protein	-1.12504	0.000340752
Glyma.05G249100	ribonuclease Ps	-1.63851	0.0362793
Glyma.06G000400	Plant regulator RWP-RK family protein	-2.88982	0.00422974
Glyma.06G002200	ATPase family associated with various cellular activities (AAA)	-1.6578	0.00406799
Glyma.06G003500	SBP (S-ribonuclease binding protein) family protein	1.07244	0.00638531
Glyma.06G003800	myb domain protein 4	-1.76878	0.000294519
Glyma.06G004100	Cyclophilin-like peptidyl-prolyl cis-trans isomerase family protein	-1.88871	0.00960816
Glyma.06G005100	rotamase CYP 3	-1.80905	0.00831777
Glyma.06G008200	glycosyl hydrolase 9B18	-1.1489	0.00572355
Glyma.06G008400	2-oxoglutarate (2OG) and Fe(II)-dependent oxygenase superfamily protein	-1.53641	0.000173826
Glyma.06G009000	Kinesin motor family protein	-1.05714	0.00161144
Glyma.06G010900	Unknown protein	-1.12665	0.0297098
Glyma.06G011300	Arabidopsis protein of unknown function (DUF241)	-1.96083	0.0306598
Glyma.06G011400	Arabidopsis protein of unknown function (DUF241)	-3.2777	2.27e-08
Glyma.06G011500	Arabidopsis protein of unknown function (DUF241)	-1.41346	0.0146367
Glyma.06G011700	Glucose-1-phosphate adenylyltransferase family protein	-1.87884	6.19e-05
Glyma.06G013400	unknown seed protein like 1	-1.07058	0.000378167
Glyma.06G013600	Unknown protein	-1.21467	0.0377693
Glyma.06G015200	RING/U-box superfamily protein	-1.03016	0.000496873
Glyma.06G017400	Domain of unknown function (DUF23)	1.28987	0.0195851
Glyma.06G020000	Unknown protein	-1.71937	0.0021831
Glyma.06G024500	GAST1 protein homolog 1	-1.17305	0.00299732
Glyma.06G025700	Zinc finger C-x8-C-x5-C-x3-H type family protein	2.09592	0.017731
Glyma.06G025800	IQ-domain 32	-1.15572	0.00227999
Glyma.06G026000	Basic-leucine zipper (bZIP) transcription factor family protein	-1.06142	0.000636272
Glyma.06G028200	purple acid phosphatase 12	-1.31382	0.000443418
Glyma.06G029600	basic leucine-zipper 44	-2.40456	0.000628133
Glyma.06G030500	Glycosyl hydrolase superfamily protein	-1.29094	2.25e-07
Glyma.06G031900	HAD-superfamily hydrolase, subfamily IG, 5\'-nucleotidase	-1.07202	6.31e-05
Glyma.06G035100	Unknown protein	-1.9386	0.0488701
Glyma.06G035200	cytochrome P450, family 82, subfamily C, polypeptide 4	3.06836	0.00437642
Glyma.06G036800	myb domain protein r1	2.69599	0.00760117
Glyma.06G037000	Protein of unknown function (DUF1645)	1.93178	0.00114478
Glyma.06G037100	Protein of unknown function, DUF547	-1.0252	0.0463777
Glyma.06G038600	Protein of unknown function DUF829, transmembrane 53	-1.31304	0.00023977
Glyma.06G040700	Remorin family protein	-1.07731	0.00359997
Glyma.06G042100	DREB and EAR motif protein 3	1.22206	0.016548
Glyma.06G042700	Serine/threonine-protein kinase WNK (With No Lysine)-related	-1.33648	0.00363096
Glyma.06G042900	CYCLIN D3;1	-1.16068	3.58e-05
Glyma.06G043400	F-box family protein	1.71593	0.00011159
Glyma.06G044500	differentiation and greening-like 1	2.59623	0.00210295
Glyma.06G044800	cytochrome B5 isoform D	-2.1062	0.00676029
Glyma.06G046000	autoinhibited Ca2+-ATPase 1	-1.3494	0.00013771
Glyma.06G046600	no pollen germination related 1	-1.55384	6.19e-05
Glyma.06G047200	heptahelical protein 4	-1.69833	0.000863288
Glyma.06G050100	branched-chain amino acid transaminase 2	-2.37005	0.00493359
Glyma.06G050300	CCCH-type zinc finger family protein	-1.43538	0.00201638
Glyma.06G051500	N-MYC downregulated-like 2	-1.10617	0.0450713
Glyma.06G051900	myb-like transcription factor family protein	-1.47805	0.00336243
Glyma.06G053900	aminopeptidase M1	2.41375	0.000293978
Glyma.06G055200	Unknown protein	1.27982	0.0093229
Glyma.06G055700	Duplicated homeodomain-like superfamily protein	-2.84435	0.000441306
Glyma.06G056400	Leucine-rich receptor-like protein kinase family protein	-1.59097	0.000312917
Glyma.06G056900	glycosyl hydrolase 9A4	5.39232	0.0413941
Glyma.06G057900	Tetratricopeptide repeat (TPR)-like superfamily protein	1.63481	0.000215206
Glyma.06G058100	BRCT domain-containing DNA repair protein	-1.00142	0.00598238
Glyma.06G059400	NAD(P)-binding Rossmann-fold superfamily protein	-1.40223	0.000125266
Glyma.06G061600	nuclear RNA polymerase D2A	-1.22491	0.0115586
Glyma.06G061900	WRKY DNA-binding protein 40	2.32193	0.00925142
Glyma.06G064400	Protein kinase superfamily protein	1.15416	0.00731409
Glyma.06G064500	Unknown protein	1.00389	0.0109074
Glyma.06G067000	Bifunctional inhibitor/lipid-transfer protein/seed storage 2S albumin superfamily protein	1.69737	0.0268976
Glyma.06G067300	Protein kinase superfamily protein	-1.25863	4.6e-05
Glyma.06G067500	Ubiquitin-like superfamily protein	-1.07595	0.0104743
Glyma.06G068500	Unknown protein	-1.31656	7.86e-05
Glyma.06G069100	DnaJ/Hsp40 cysteine-rich domain superfamily protein	-1.06263	0.0174417
Glyma.06G070400	Plant Tudor-like RNA-binding protein	-1.05523	8.11e-05
Glyma.06G071200	HCO3- transporter family	-3.32193	0.0431949
Glyma.06G072300	Disease resistance protein (CC-NBS-LRR class) family	5.39232	0.0217437
Glyma.06G072400	2-oxoglutarate (2OG) and Fe(II)-dependent oxygenase superfamily protein	1.57195	0.00014348
Glyma.06G072800	O-Glycosyl hydrolases family 17 protein	-1.91754	0.04223
Glyma.06G073300	DNAJ heat shock family protein	-1.84246	0.0225614
Glyma.06G075300	SHK1 binding protein 1	-1.00102	0.00824055
Glyma.06G076200	Ribosomal RNA adenine dimethylase family protein	-1.37458	0.0431433
Glyma.06G077500	Unknown protein	-1.29245	0.045923
Glyma.06G077600	cyclic nucleotide-gated channel 14	3.59455	0.0151104
Glyma.06G077700	Cellulose-synthase-like C5	-1.22279	0.0259881
Glyma.06G078300	Unknown protein	-1.81555	2.28e-06
Glyma.06G083600	ARM repeat superfamily protein	-1.39653	5.86e-05
Glyma.06G083800	Nucleotide-diphospho-sugar transferases superfamily protein	-1.36824	0.000566239
Glyma.06G084500	Glyoxalase/Bleomycin resistance protein/Dioxygenase superfamily protein	-1.79694	0.0185941
Glyma.06G084600	tonoplast intrinsic protein 4;1	-1.66935	0.00348065
Glyma.06G085400	Exostosin family protein	-1.82597	0.0043685
Glyma.06G087300	Polyketide cyclase/dehydrase and lipid transport superfamily protein	1.04372	0.0357131
Glyma.06G088000	Nucleotidylyl transferase superfamily protein	-1.3048	2.32e-06
Glyma.06G088400	Protein kinase family protein with leucine-rich repeat domain	-1.25086	0.0272646
Glyma.06G090300	Putative serine esterase family protein	-1.39028	8.53e-08
Glyma.06G090500	tubulin alpha-2 chain	-1.06518	0.00131913
Glyma.06G091500	phosphoenolpyruvate carboxykinase 2	-1.5153	0.0298614
Glyma.06G091900	hydroxyproline-rich glycoprotein family protein	-1.04891	0.0475439
Glyma.06G096000	MSCS-like 2	-1.58685	0.000260419
Glyma.06G097300	HXXXD-type acyl-transferase family protein	3.37346	0.00467506
Glyma.06G099000	glutathione S-transferase TAU 8	-1.20318	0.011002
Glyma.06G099100	Tetratricopeptide repeat (TPR)-like superfamily protein	-1.22601	0.00117298
Glyma.06G101300	Seryl-tRNA synthetase	-3.95693	9.96e-09
Glyma.06G101900	EXORDIUM like 2	-2.66162	0.00624323
Glyma.06G102100	Phosphate-responsive 1 family protein	2.45957	6.18e-05
Glyma.06G103300	myb domain protein 93	-7.31865	6.04e-05
Glyma.06G104300	S-adenosyl-L-methionine-dependent methyltransferases superfamily protein	-2	0.0493899
Glyma.06G106100	sulfate transporter 1;3	2.08499	0.000849201
Glyma.06G107800	serine hydroxymethyltransferase 7	1.45951	0.0250315
Glyma.06G108400	Unknown protein	-2.74142	7.99e-05
Glyma.06G109900	C2H2-like zinc finger protein	-1.57424	0.00169293
Glyma.06G110500	camphor resistance CrcB family protein	-1.78921	4.11e-05
Glyma.06G110800	GRAS family transcription factor	2.16278	0.00076185
Glyma.06G110900	Pyridoxal phosphate (PLP)-dependent transferases superfamily protein	-1.5656	0.0255854
Glyma.06G111900	nodulin MtN21 /EamA-like transporter family protein	-2.48738	9.23e-05
Glyma.06G112200	nodulin MtN21 /EamA-like transporter family protein	-2.61247	0.0167661
Glyma.06G112500	lysm domain GPI-anchored protein 1 precursor	-1.00992	0.000342796
Glyma.06G112600	P-loop containing nucleoside triphosphate hydrolases superfamily protein	-1.18736	0.00380342
Glyma.06G113200	Chlorophyll A-B binding family protein	-1.40833	0.00377457
Glyma.06G114700	PDI-like 1-1	1.49931	0.0197574
Glyma.06G114900	response regulator 9	-1.56712	0.0172931
Glyma.06G115100	IAA-leucine resistant (ILR)-like gene 6	-1.26184	1.61e-05
Glyma.06G115300	BTB/POZ domain-containing protein	-1.02836	0.00265148
Glyma.06G115900	Unknown protein	-2.26589	0.0257324
Glyma.06G117000	Unknown protein	-1.85878	8.16e-05
Glyma.06G119600	Unknown protein	7.61471	0.00171357
Glyma.06G120300	Thiamin diphosphate-binding fold (THDP-binding) superfamily protein	-1.90979	0.00151477
Glyma.06G120700	Flavin-binding monooxygenase family protein	1.43582	0.0312065
Glyma.06G121400	Thioredoxin superfamily protein	-4.18133	0.000904518
Glyma.06G122800	serine carboxypeptidase-like 42	-1.29532	0.0110244
Glyma.06G122900	Uncharacterised protein family UPF0090	-1.00959	0.019452
Glyma.06G123300	nodulin MtN21 /EamA-like transporter family protein	8.82337	0.00105487
Glyma.06G125400	Unknown protein	-1.14616	0.00413446
Glyma.06G125700	sigma factor E	-1.0453	0.00124306
Glyma.06G126100	regulatory components of ABA receptor 3	-1.27225	0.000824078
Glyma.06G126300	trehalose-6-phosphate phosphatase	1.70448	0.000140466
Glyma.06G127300	RING/U-box superfamily protein	-1.25904	0.00367724
Glyma.06G129300	IQ-domain 21	-1.84299	5.23e-07
Glyma.06G130300	Tetratricopeptide repeat (TPR)-like superfamily protein	-1.07109	0.00299178
Glyma.06G132600	Rhodanese/Cell cycle control phosphatase superfamily protein	-1.04669	0.0455724
Glyma.06G133800	homeobox 7	2.19081	0.000835326
Glyma.06G133900	Unknown protein	-1.55416	0.00622962
Glyma.06G134600	growth-regulating factor 7	1.42196	0.0295108
Glyma.06G135900	Unknown protein	3.34577	0.00152833
Glyma.06G136700	Late embryogenesis abundant (LEA) hydroxyproline-rich glycoprotein family	-1.21455	0.0104855
Glyma.06G139400	Peptidase C78, ubiquitin fold modifier-specific peptidase 1/ 2	-1.53648	0.000432636
Glyma.06G141200	methyl esterase 17	-1.00888	0.000186378
Glyma.06G141800	Transducin/WD40 repeat-like superfamily protein	-1.7866	0.00377948
Glyma.06G142200	Unknown protein	-1.46795	0.00265409
Glyma.06G142900	Unknown protein	-1.35023	0.0409461
Glyma.06G143700	Unknown protein	-2.31049	0.00115853
Glyma.06G144000	Unknown protein	1.9582	0.00285037
Glyma.06G147500	WRKY DNA-binding protein 13	-1.30051	0.0387485
Glyma.06G149300	Unknown protein	1	0.0395933
Glyma.06G149700	Chaperone DnaJ-domain superfamily protein	-1.64238	0.0238062
Glyma.06G150400	RING/U-box superfamily protein	-1.14722	0.0106967
Glyma.06G150600	Unknown protein	-1.04343	0.00313689
Glyma.06G150800	TLD-domain containing nucleolar protein	-1.02801	9.27e-05
Glyma.06G151400	MAP kinase substrate 1	-2.39132	8.68e-05
Glyma.06G151900	plant glycogenin-like starch initiation protein 1	-1.06024	0.0478302
Glyma.06G153000	PRLI-interacting factor, putative	-1.26341	0.00366101
Glyma.06G154000	RAB GTPASE HOMOLOG B18	-5.39232	0.0294626
Glyma.06G154200	cation/hydrogen exchanger 15	3.12553	0.00852927
Glyma.06G154500	ABC-2 type transporter family protein	-2.49589	0.00116814
Glyma.06G154900	Unknown protein	3.82782	0.0378276
Glyma.06G157400	NAC (No Apical Meristem) domain transcriptional regulator superfamily protein	1.65711	0.000256703
Glyma.06G157500	Eukaryotic aspartyl protease family protein	-3.03275	1.19e-05
Glyma.06G157600	Unknown protein	-1.02317	0.0052312
Glyma.06G157700	Unknown protein	-1.55639	0.00202179
Glyma.06G158400	Unknown protein	-1.07237	0.00175338
Glyma.06G158800	Eukaryotic aspartyl protease family protein	-2.40939	0.0173023
Glyma.06G159100	Protein of unknown function (DUF803)	-1.11253	0.00456512
Glyma.06G159500	phosphatidylinositol-4-phosphate 5-kinase 1	-1.45787	0.000542821
Glyma.06G161100	Protein prenylyltransferase superfamily protein	-1.032	0.000180062
Glyma.06G164700	ARF-GAP domain 1	-4.48113	4.59e-07
Glyma.06G165300	dual specificity protein phosphatase family protein	-1.0348	0.00502506
Glyma.06G165400	serine carboxypeptidase-like 45	-1.39406	0.0236635
Glyma.06G165600	Polynucleotide adenylyltransferase family protein	-1.27417	0.00525275
Glyma.06G166500	NAC domain containing protein 83	-2.09717	0.0167893
Glyma.06G167300	tapetum determinant 1	1.39249	0.0147712
Glyma.06G168600	Squamosa promoter-binding protein-like (SBP domain) transcription factor family protein	2.27501	0.030668
Glyma.06G169100	non-specific phospholipase C6	-1.1987	0.00926339
Glyma.06G169700	chlorsulfuron/imidazolinone resistant 1	-1.19868	0.00541903
Glyma.06G170300	purple acid phosphatase 27	-1.10714	0.0218638
Glyma.06G171500	cyclopropyl isomerase	-1.05287	8.1e-06
Glyma.06G174500	Unknown protein	-1.37691	0.00620748
Glyma.06G175100	Leucine-rich repeat protein kinase family protein	-1.04461	0.0456685
Glyma.06G179000	tryptophan aminotransferase related 2	-1.00797	0.00955241
Glyma.06G181400	Unknown protein	-2.11947	0.000122161
Glyma.06G181700	serine carboxypeptidase-like 2	-2.1368	6.41e-06
Glyma.06G182700	carbonic anhydrase 2	7.7211	0.0103832
Glyma.06G183400	polygalacturonase 2	1.13028	0.0175482
Glyma.06G183800	ARM repeat superfamily protein	-2.00666	0.000111589
Glyma.06G184900	Unknown protein	-1.37815	0.00506283
Glyma.06G187000	response regulator 6	-1.00577	0.000163081
Glyma.06G188800	hydroxyproline-rich glycoprotein family protein	-1.07686	7.65e-05
Glyma.06G189500	Pentatricopeptide repeat (PPR) superfamily protein	-1.13163	0.000569071
Glyma.06G191500	Galactose mutarotase-like superfamily protein	-2.89724	0.0027216
Glyma.06G196400	ATPase E1-E2 type family protein / haloacid dehalogenase-like hydrolase family protein	-1.01863	0.000292808
Glyma.06G197900	nodulin MtN21 /EamA-like transporter family protein	6.84549	0.0101524
Glyma.06G198000	Plant protein of unknown function (DUF863)	-1.09478	3.92e-05
Glyma.06G199700	Remorin family protein	-1.9	0.0173167
Glyma.06G200200	Nodulin MtN3 family protein	-1.28544	0.00322009
Glyma.06G200800	Nodulin MtN3 family protein	-1.14382	0.0103896
Glyma.06G201200	C2H2-like zinc finger protein	1.00841	0.01999
Glyma.06G202200	heat shock protein 101	-1.95573	2.66e-05
Glyma.06G205200	P-loop containing nucleoside triphosphate hydrolases superfamily protein	8.16993	0.00140145
Glyma.06G205400	COBRA-like extracellular glycosyl-phosphatidyl inositol-anchored protein family	-1.03418	0.00216013
Glyma.06G205700	Squamosa promoter-binding protein-like (SBP domain) transcription factor family protein	-4.45943	0.0110665
Glyma.06G206400	OBF binding protein 4	-1.2695	0.000401938
Glyma.06G208500	Unknown protein	-1.54432	0.00734912
Glyma.06G209600	Adenine nucleotide alpha hydrolases-like superfamily protein	-1.32826	0.00571692
Glyma.06G210200	Unknown protein	-2.66605	3.01e-06
Glyma.06G213000	Unknown protein	-1.1365	0.00122758
Glyma.06G213400	Homeodomain-like superfamily protein	-1.14729	0.00358003
Glyma.06G213500	TFIIB zinc-binding protein	-3.56478	0.017887
Glyma.06G213600	Histone H3 K4-specific methyltransferase SET7/9 family protein	-2.22901	0.0325296
Glyma.06G214700	SOUL heme-binding family protein	-1.12453	5.41e-05
Glyma.06G219900	kunitz trypsin inhibitor 1	3.822	0.0151456
Glyma.06G227500	Plant protein of unknown function (DUF641)	-1.43564	6.63e-05
Glyma.06G231100	Unknown protein	-1.11877	0.00767549
Glyma.06G235100	Unknown protein	-2.77353	1.96e-08
Glyma.06G235700	zinc ion binding;nucleic acid binding	-1.25202	0.0472089
Glyma.06G238900	3-hydroxyacyl-CoA dehydrogenase family protein	-1.39855	0.0355935
Glyma.06G242000	Ankyrin repeat family protein	-1.20881	0.0119201
Glyma.06G242400	UDP-sugar pyrophosphorylase	2.24598	0.0492602
Glyma.06G244300	Ku80 family protein	-1.92321	6.96e-06
Glyma.06G246800	Seven transmembrane MLO family protein	-1.58496	0.0339667
Glyma.06G248900	NAC (No Apical Meristem) domain transcriptional regulator superfamily protein	1.70396	0.0067983
Glyma.06G249400	S-adenosyl-L-methionine-dependent methyltransferases superfamily protein	-1.75143	1.62e-05
Glyma.06G250600	Unknown protein	-5.58496	0.0295726
Glyma.06G252900	Unknown protein	6.40939	0.0262185
Glyma.06G256200	Quinone reductase family protein	-3.04564	0.000199606
Glyma.06G256800	glucuronidase 2	3.24587	0.0295819
Glyma.06G258500	receptor kinase 3	-1.44177	0.00331266
Glyma.06G258700	F-box/RNI-like superfamily protein	-6.14975	0.0115074
Glyma.06G260300	NAD(P)-linked oxidoreductase superfamily protein	-1.05807	0.00748113
Glyma.06G261500	disease resistance protein (TIR-NBS-LRR class), putative	-1.49447	0.000211044
Glyma.06G261900	receptor kinase 3	-3.31457	0.0126142
Glyma.06G263700	disease resistance protein (TIR-NBS-LRR class), putative	5.9542	0.0487091
Glyma.06G265200	Disease resistance protein (TIR-NBS-LRR class) family	-1.80735	0.0186606
Glyma.06G267400	disease resistance protein (TIR-NBS-LRR class), putative	-2.72924	1.76e-07
Glyma.06G269700	thiazole biosynthetic enzyme, chloroplast (ARA6) (THI1) (THI4)	-1.57907	1.14e-05
Glyma.06G270000	early nodulin-like protein 9	-1.29105	0.00319515
Glyma.06G270400	Unknown protein	3.47249	0.0176591
Glyma.06G270600	Ubiquitin carboxyl-terminal hydrolase family protein	-1.41652	5.74e-05
Glyma.06G274200	Ribosomal L5P family protein	1.05868	0.000562451
Glyma.06G275400	DNAJ heat shock N-terminal domain-containing protein	-3.13955	0.00550844
Glyma.06G277600	ATP synthase protein I -related	-1.28533	5.23e-07
Glyma.06G283700	Protein of unknown function (DUF 3339)	-1.96403	0.000373379
Glyma.06G285500	disease resistance protein (TIR-NBS-LRR class), putative	-1.12075	0.010755
Glyma.06G285700	UDP-Glycosyltransferase superfamily protein	-1.28643	0.00129673
Glyma.06G292100	Concanavalin A-like lectin protein kinase family protein	-1.68663	0.000418093
Glyma.06G293600	Acyl-CoA N-acyltransferases (NAT) superfamily protein	-1.13785	0.00702149
Glyma.06G295800	Unknown protein	2.76553	0.0267047
Glyma.06G296100	Protein of unknown function (DUF789)	2.02447	0.000116943
Glyma.06G297200	Unknown protein	-1.53445	0.00149582
Glyma.06G297300	Core-2/I-branching beta-1,6-N-acetylglucosaminyltransferase family protein	-1.11268	4.77e-06
Glyma.06G297600	Wound-responsive family protein	-2.72712	0.00079005
Glyma.06G297800	Wound-responsive family protein	-1.86964	8.8e-06
Glyma.06G298500	PapD-like superfamily protein	-1.29511	2.54e-06
Glyma.06G298600	Wound-responsive family protein	-1.65932	0.0150411
Glyma.06G298700	Wound-responsive family protein	-1.60582	2.09e-05
Glyma.06G300700	DNA repair metallo-beta-lactamase family protein	2.40718	0.0109614
Glyma.06G301100	S-adenosyl-L-methionine-dependent methyltransferases superfamily protein	-1.73989	0.0014708
Glyma.06G301200	Unknown protein	-1.34164	0.0036853
Glyma.06G301500	beta-amylase 5	-1.2161	5.24e-05
Glyma.06G302500	TraB family protein	-1.03095	1.5e-05
Glyma.06G303300	Late embryogenesis abundant (LEA) hydroxyproline-rich glycoprotein family	-1.47478	0.0455436
Glyma.06G303500	Unknown protein	-1.54842	0.00287761
Glyma.06G304800	Plant protein of unknown function (DUF247)	-2.59904	0.008594
Glyma.06G305200	MATE efflux family protein	4.24793	0.000265579
Glyma.06G307900	cellulose synthase-like B4	5.56398	0.000178552
Glyma.06G308300	Unknown protein	-1.14524	0.00250901
Glyma.06G310700	nodulin MtN21 /EamA-like transporter family protein	-4.14269	1.29e-07
Glyma.06G310900	starch branching enzyme 2.2	-1.9542	0.000505389
Glyma.06G311200	NB-ARC domain-containing disease resistance protein	-1.47739	0.000912779
Glyma.06G314500	Argonaute family protein	-1.38794	0.0048825
Glyma.06G314600	Unknown protein	-1.42223	0.00020676
Glyma.06G315800	Unknown protein	-1.05942	0.00788337
Glyma.06G316700	cellulose synthase A9	-1.0476	0.023948
Glyma.06G317700	U-box domain-containing protein kinase family protein	-1.21342	0.000718697
Glyma.06G318200	Major facilitator superfamily protein	-1.45987	0.000158469
Glyma.06G320600	BRI1 like	-1.2379	3.78e-05
Glyma.06G324100	GDSL-like Lipase/Acylhydrolase superfamily protein	4.61471	3.53e-05
Glyma.06G324200	GDSL-like Lipase/Acylhydrolase superfamily protein	-1.03621	0.00780743
Glyma.07G000500	high chlorophyll fluorescence phenotype 173	-1.116	0.00111852
Glyma.07G000600	Protein of unknown function DUF106, transmembrane	-1.20639	0.00882306
Glyma.07G000800	Major facilitator superfamily protein	1.97456	0.00251123
Glyma.07G001100	STRUBBELIG-receptor family 5	4.26053	0.000728255
Glyma.07G004000	exocyst subunit exo70 family protein G1	5.035	1.6e-06
Glyma.07G005400	Unknown protein	-1.7794	0.00555423
Glyma.07G007700	ATPase E1-E2 type family protein / haloacid dehalogenase-like hydrolase family protein	-1.29756	1.39e-05
Glyma.07G010400	beta galactosidase 1	-1.60045	0.00373801
Glyma.07G010900	phospholipase D alpha 4	-2.26303	0.00263423
Glyma.07G011500	multidrug resistance-associated protein 6	-6.94251	0.00719622
Glyma.07G011600	multidrug resistance-associated protein 6	-1.452	0.0201353
Glyma.07G015100	hexokinase 1	-1.23061	0.00457896
Glyma.07G015700	NADP-malic enzyme 4	-2.85798	0.0353878
Glyma.07G015800	ABC-2 and Plant PDR ABC-type transporter family protein	-1.11934	0.00944889
Glyma.07G017000	Uncharacterised protein family (UPF0497)	-1.21723	0.0107854
Glyma.07G019300	Major facilitator superfamily protein	-1.43599	9.54e-05
Glyma.07G020700	Kelch repeat-containing F-box family protein	-1.9301	0.00187465
Glyma.07G021400	Unknown protein	-1.30504	0.000321385
Glyma.07G021500	Unknown protein	-1.5656	0.0467386
Glyma.07G022600	Low PSII Accumulation 3	-1.82081	1.91e-06
Glyma.07G023300	WRKY DNA-binding protein 40	1.60866	0.00121794
Glyma.07G024900	Unknown protein	-1.05757	0.0143788
Glyma.07G025000	cyclic nucleotide gated channel 19	-1.15628	4.09e-05
Glyma.07G026000	Unknown protein	-1.12194	0.0177439
Glyma.07G026100	RNI-like superfamily protein	-1.00966	0.000336883
Glyma.07G027400	basic helix-loop-helix (bHLH) DNA-binding superfamily protein	-1.95624	5.41e-07
Glyma.07G029400	Molecular chaperone Hsp40/DnaJ family protein	5.02975	0.000253494
Glyma.07G029800	phosphatidic acid phosphatase-related / PAP2-related	-1.607	0.000376509
Glyma.07G030800	HSP20-like chaperones superfamily protein	2.1846	0.00521218
Glyma.07G034800	lipoxygenase 1	2.01027	0.00566293
Glyma.07G035800	Unknown protein	-2.70409	0.00447571
Glyma.07G041600	Unknown protein	-1.30799	0.00143282
Glyma.07G042200	Unknown protein	-1.10503	0.00715195
Glyma.07G042300	Unknown protein	-1.08987	0.00794818
Glyma.07G042500	high affinity K+ transporter 5	2.43172	0.00904712
Glyma.07G043000	Dormancy/auxin associated family protein	-2.85406	0.00857
Glyma.07G043100	Chaperone DnaJ-domain superfamily protein	-2.72718	0.00857558
Glyma.07G045700	Unknown protein	-1.26045	0.000288161
Glyma.07G047800	Calcium-binding endonuclease/exonuclease/phosphatase family	-1.0219	1.05e-05
Glyma.07G048400	Protein kinase superfamily protein	-1.2708	9.7e-05
Glyma.07G048700	O-methyltransferase 1	-1.10495	0.0418755
Glyma.07G049600	pyruvate dehydrogenase E1 alpha	-1.08642	6.96e-06
Glyma.07G049900	UDP-Glycosyltransferase superfamily protein	-1.05406	0.000573499
Glyma.07G051400	S-adenosyl-L-methionine-dependent methyltransferases superfamily protein	-1.79796	0.028815
Glyma.07G051500	Basic helix-loop-helix (bHLH) DNA-binding family protein	-1.04305	0.0010104
Glyma.07G051900	Unknown protein	-1.24662	0.00022332
Glyma.07G052900	ARM repeat superfamily protein	-1.0396	0.00251384
Glyma.07G053400	Yippee family putative zinc-binding protein	-1.016	0.0371081
Glyma.07G054100	laccase 6	-1.50081	0.000286466
Glyma.07G054600	Unknown protein	-1.01491	0.00411148
Glyma.07G058200	SPA (suppressor of phyA-105) protein family	-1.26222	1.32e-07
Glyma.07G058300	Protein kinase family protein	-6.24793	0.00470122
Glyma.07G058400	formin homology 1	-1.42404	4.39e-07
Glyma.07G058800	serine acetyltransferase 1;1	-1.70485	0.00278822
Glyma.07G060500	GDSL-like Lipase/Acylhydrolase superfamily protein	-1.0099	2.42e-05
Glyma.07G061300	Unknown protein	-1.77002	8.2e-06
Glyma.07G062300	Uncharacterized conserved protein (DUF2358)	-1.30023	0.000728243
Glyma.07G063300	NB-ARC domain-containing disease resistance protein	-1.26046	0.00240567
Glyma.07G063600	NB-ARC domain-containing disease resistance protein	-1.81097	0.000941567
Glyma.07G064100	NB-ARC domain-containing disease resistance protein	-1.17735	0.000262188
Glyma.07G064400	Protein of unknown function (DUF674)	-1.942	3.36e-05
Glyma.07G065000	NB-ARC domain-containing disease resistance protein	-1.31142	0.000538678
Glyma.07G065500	NB-ARC domain-containing disease resistance protein	-1.2726	0.023099
Glyma.07G065600	NB-ARC domain-containing disease resistance protein	-1.82165	0.00130791
Glyma.07G066600	Protein kinase superfamily protein	1.18009	0.00267697
Glyma.07G069500	cytochrome P450, family 86, subfamily A, polypeptide 8	1.82852	0.000206909
Glyma.07G071000	basic helix-loop-helix (bHLH) DNA-binding superfamily protein	-1.66708	0.0149113
Glyma.07G071800	Cytidine/deoxycytidylate deaminase family protein	-1.11231	0.0163047
Glyma.07G071900	Bestrophin-like protein	-1.2703	0.000263306
Glyma.07G072000	Unknown protein	-1.30082	0.00177709
Glyma.07G073300	adenosine deaminases;RNA binding;RNA binding;adenosine deaminases	-1.38664	0.000581364
Glyma.07G073800	NAD(P)-binding Rossmann-fold superfamily protein	-1.17198	0.00130336
Glyma.07G074300	Homeodomain-like transcriptional regulator	2.15579	0.00171466
Glyma.07G074900	SAUR-like auxin-responsive protein family	-1.47121	0.0327906
Glyma.07G078800	RING/U-box superfamily protein	3.36807	0.000236165
Glyma.07G080500	subtilase family protein	-2.12965	3.13e-05
Glyma.07G081100	mitotic-like cyclin 3B from Arabidopsis	-1.07054	0.0251299
Glyma.07G081200	Tho complex subunit 7/Mft1p	-1.00631	0.0131474
Glyma.07G081700	gibberellin 20 oxidase 2	-1.10962	0.00163655
Glyma.07G081900	D-isomer specific 2-hydroxyacid dehydrogenase family protein	-1.21633	1.65e-05
Glyma.07G085000	RHO guanyl-nucleotide exchange factor 8	-1.08649	0.0378978
Glyma.07G086000	polyol/monosaccharide transporter 5	-1.47972	0.00229637
Glyma.07G086200	Flavin-binding monooxygenase family protein	-4.58496	0.0011667
Glyma.07G086900	serine-rich protein-related	-1.13077	0.0495018
Glyma.07G089300	alpha/beta-Hydrolases superfamily protein	-3.8679	0.00820327
Glyma.07G089800	cytochrome P450, family 71, subfamily B, polypeptide 10	-1.14588	0.0017021
Glyma.07G090600	Bifunctional inhibitor/lipid-transfer protein/seed storage 2S albumin superfamily protein	2.89077	0.0344602
Glyma.07G091600	LOB domain-containing protein 41	-2.56826	4.26e-06
Glyma.07G092200	Unknown protein	-1.13198	0.00426691
Glyma.07G096000	Protein kinase superfamily protein	2.70044	0.0248043
Glyma.07G097100	Reticulon family protein	-2.79141	0.000859978
Glyma.07G098400	Translation initiation factor 2, small GTP-binding protein	3.37851	0.0144159
Glyma.07G099700	Protein phosphatase 2C family protein	-1.04752	0.000348798
Glyma.07G101900	Pentatricopeptide repeat (PPR) superfamily protein	-2.20511	0.0331139
Glyma.07G102700	S-adenosyl-L-methionine-dependent methyltransferases superfamily protein	-1.25878	0.00227029
Glyma.07G104100	Unknown protein	-1.31633	0.0065737
Glyma.07G104500	glutamine synthase clone R1	1.47412	0.00697358
Glyma.07G106000	ARM repeat superfamily protein	2.48699	0.0123331
Glyma.07G106400	alpha/beta-Hydrolases superfamily protein	-3.70044	0.0188722
Glyma.07G111500	Plant protein of unknown function (DUF247)	-1.69282	0.00101663
Glyma.07G111900	Plant protein of unknown function (DUF247)	-1.2877	0.0115418
Glyma.07G116700	basic helix-loop-helix (bHLH) DNA-binding superfamily protein	-5.24793	0.0303856
Glyma.07G117600	basic helix-loop-helix (bHLH) DNA-binding superfamily protein	-1.17077	0.0136176
Glyma.07G119100	cyclin p4;1	-1.43455	0.0074022
Glyma.07G119800	ferredoxin-related	-2.50553	0.00194425
Glyma.07G123100	Major facilitator superfamily protein	-1.34104	0.00363975
Glyma.07G123500	Calcium-binding EF hand family protein	-1.03006	0.000125207
Glyma.07G124600	MATE efflux family protein	-1.19377	0.0495263
Glyma.07G126000	Leucine-rich repeat (LRR) family protein	-1.45631	0.0461714
Glyma.07G128600	Tetratricopeptide repeat (TPR)-like superfamily protein	-1.03489	0.000683643
Glyma.07G129500	PRA1 (Prenylated rab acceptor) family protein	2.21394	0.00102512
Glyma.07G129900	Phospholipase A2 family protein	-1.31649	0.00306342
Glyma.07G131300	Pectinacetylesterase family protein	-1.89162	0.0206365
Glyma.07G131400	Pectinacetylesterase family protein	-1.25312	0.0183147
Glyma.07G132400	myb-like HTH transcriptional regulator family protein	-1.37954	0.000413697
Glyma.07G133000	TRF-like 2	-1.03638	0.00407766
Glyma.07G133500	Haloacid dehalogenase-like hydrolase (HAD) superfamily protein	1.19788	0.000734379
Glyma.07G133700	WRKY DNA-binding protein 49	-1.45747	0.0209647
Glyma.07G134800	auxin response factor 9	-1.38478	2.08e-05
Glyma.07G135400	receptor lectin kinase	-1.66408	0.00436415
Glyma.07G136000	NAD(P)-binding Rossmann-fold superfamily protein	-1.99311	0.00153859
Glyma.07G136500	Regulator of chromosome condensation (RCC1) family protein	-1.22935	0.000167309
Glyma.07G138800	Protein of unknown function, DUF617	-2.44943	0.000167361
Glyma.07G140500	glutathione S-transferase TAU 8	-1.31631	0.0301333
Glyma.07G143500	receptor like protein 13	5.20945	0.0301232
Glyma.07G145600	DNA GYRASE B3	5.83289	0.0167195
Glyma.07G148900	RING/U-box superfamily protein	-1.1578	0.000747088
Glyma.07G156000	Leucine-rich repeat protein kinase family protein	-1.28196	2.49e-06
Glyma.07G156100	MATE efflux family protein	-1.02155	0.000832544
Glyma.07G159100	Cysteine/Histidine-rich C1 domain family protein	1.26849	0.048983
Glyma.07G160100	Unknown protein	-4.77083	0.00175933
Glyma.07G162100	exocyst complex component sec10	-1.52241	0.00373181
Glyma.07G162700	Glycosyl hydrolase family protein	-1.09496	0.0186714
Glyma.07G162800	Polynucleotidyl transferase, ribonuclease H-like superfamily protein	-2.26303	0.0398125
Glyma.07G162900	allene oxide synthase	-1.02811	0.00465391
Glyma.07G164600	Auxin efflux carrier family protein	-1.66425	0.0242496
Glyma.07G166300	ARM repeat superfamily protein	-1.32382	0.000181993
Glyma.07G167600	Cysteine proteinases superfamily protein	-4.58496	0.0127925
Glyma.07G169200	Unknown protein	-1.16622	3.26e-05
Glyma.07G169600	hAT dimerisation domain-containing protein / transposase-related	3.76553	0.000592004
Glyma.07G169900	Cysteine proteinases superfamily protein	-1.31353	1.28e-06
Glyma.07G171400	RNA-dependent RNA polymerase 1	-1.62696	0.0187299
Glyma.07G173100	transmembrane kinase 1	-1.02595	0.0400645
Glyma.07G176000	Unknown protein	1.16823	0.0406787
Glyma.07G176200	Unknown protein	2.71998	0.0159752
Glyma.07G178500	Homeodomain-like superfamily protein	1.63548	0.0232253
Glyma.07G182000	Unknown protein	-1.04973	0.000292715
Glyma.07G182800	Unknown protein	-1.60881	0.000776105
Glyma.07G184100	Unknown protein	-1.22563	0.00348539
Glyma.07G184500	Phosphoglycerate mutase family protein	-1.2376	0.0317878
Glyma.07G185200	PLANT CADMIUM RESISTANCE 2	-1.48432	0.00230879
Glyma.07G185500	FAD/NAD(P)-binding oxidoreductase family protein	-1.30255	6.34e-05
Glyma.07G186600	Sulfite exporter TauE/SafE family protein	1.69379	0.00196917
Glyma.07G189000	Octicosapeptide/Phox/Bem1p family protein	-1.80629	3e-07
Glyma.07G189500	sugar transporter 1	1.16583	0.0384399
Glyma.07G192600	Unknown protein	-1.45034	0.000196418
Glyma.07G192700	serine carboxypeptidase-like 31	-1.76714	6.58e-05
Glyma.07G195300	Aluminium induced protein with YGL and LRDR motifs	-2.97199	0.00801742
Glyma.07G195600	Unknown protein	-1.19326	0.0130814
Glyma.07G196000	RING membrane-anchor 1	-1.27208	0.0109495
Glyma.07G196400	Pentatricopeptide repeat (PPR) superfamily protein	-1.0635	0.00633826
Glyma.07G196500	phosphate 2	-1.00152	0.0383609
Glyma.07G200200	HSP20-like chaperones superfamily protein	-1.10283	0.0168953
Glyma.07G201800	NAC domain containing protein 73	1.07663	0.00431427
Glyma.07G202200	Transcriptional factor B3 family protein / auxin-responsive factor AUX/IAA-related	-1.55354	9.25e-05
Glyma.07G202800	Unknown protein	-1.0837	3.1e-05
Glyma.07G206000	formin homology 1	-1.20085	2.29e-06
Glyma.07G207400	Unknown protein	-1.16027	0.0107388
Glyma.07G209200	Unknown protein	-1.2823	0.00722926
Glyma.07G209400	Protein kinase superfamily protein	-3.78905	3.08e-06
Glyma.07G209700	Unknown protein	-2.24034	0.000501366
Glyma.07G211300	Cyclin-dependent kinase inhibitor family protein	-2.31092	4.05e-06
Glyma.07G212800	nitrite reductase 1	2.28987	0.000181161
Glyma.07G213100	abscisic acid responsive element-binding factor 1	-1.00279	0.0207202
Glyma.07G213900	Protein kinase superfamily protein	-1.31872	0.0180507
Glyma.07G215000	Plant protein of unknown function (DUF869)	-1.03519	0.0353606
Glyma.07G215500	UDP-glycosyltransferase 73B4	2.62803	0.00337382
Glyma.07G215800	Unknown protein	-1.82276	0.00715079
Glyma.07G216200	ARM repeat superfamily protein	-1.11052	2.55e-05
Glyma.07G218100	Pentatricopeptide repeat (PPR) superfamily protein	-1.2548	1.7e-05
Glyma.07G218200	cytochrome P450, family 706, subfamily A, polypeptide 6	1.5106	0.00596984
Glyma.07G221700	alpha 1,4-glycosyltransferase family protein	4.2555	0.00702656
Glyma.07G229800	Homeodomain-like superfamily protein	-1.121	0.000394131
Glyma.07G230300	Protein of unknown function (DUF1666)	-2.32451	2e-08
Glyma.07G233200	S-adenosyl-L-methionine-dependent methyltransferases superfamily protein	-1.03959	0.00443801
Glyma.07G234200	squamosa promoter binding protein-like 1	-1.21628	6.61e-08
Glyma.07G236700	Protein of unknown function, DUF538	2.45121	0.030713
Glyma.07G238200	prefoldin 3	-1.11896	0.00789446
Glyma.07G240400	Unknown protein	4.30743	0.000595777
Glyma.07G243500	MLP-like protein 423	1.85008	0.0204094
Glyma.07G243700	Unknown protein	2.56309	0.0148361
Glyma.07G244200	Pectin lyase-like superfamily protein	3.12121	0.0215697
Glyma.07G244400	Chaperone DnaJ-domain superfamily protein	-5.39232	0.0330811
Glyma.07G245200	Unknown protein	-1.36766	0.00323672
Glyma.07G245700	lysyl-tRNA synthetase 1	-1.02269	0.00345509
Glyma.07G246200	Protein of unknown function (DUF581)	3.1822	0.0249067
Glyma.07G246500	Unknown protein	-1.08464	6.96e-05
Glyma.07G248100	Heavy metal transport/detoxification superfamily protein	-1.25193	0.00377547
Glyma.07G248200	Exostosin family protein	-1.23222	0.0319709
Glyma.07G250400	Galactose oxidase/kelch repeat superfamily protein	-1.61124	0.000866268
Glyma.07G251800	tubby like protein 3	-1.42728	0.00220989
Glyma.07G252400	Ankyrin repeat family protein	-2.25634	0.00323588
Glyma.07G253700	pyruvate orthophosphate dikinase	-1.13473	0.0030539
Glyma.07G254600	UDP-Glycosyltransferase superfamily protein	-1.48076	0.00154565
Glyma.07G254700	UDP-glucosyl transferase 73B3	-1.03042	0.0112224
Glyma.07G257900	TRICHOME BIREFRINGENCE-LIKE 11	-1.31079	0.0370294
Glyma.07G258700	beta glucosidase 46	-2.39586	0.000400163
Glyma.07G261500	APS reductase 3	2.36415	0.000157817
Glyma.07G261600	O-Glycosyl hydrolases family 17 protein	-1.77987	0.000117481
Glyma.07G261700	endonuclease/exonuclease/phosphatase family protein	-1.10318	0.00132047
Glyma.07G262000	Unknown protein	-1.77415	7.44e-06
Glyma.07G262100	Glycine cleavage T-protein family	-1.32559	0.00186221
Glyma.07G262300	F-box family protein with a domain of unknown function (DUF295)	-1.40599	0.0380094
Glyma.07G262400	F-box family protein with a domain of unknown function (DUF295)	-2.4457	5.64e-10
Glyma.07G262700	WRKY family transcription factor	1.40462	0.00985753
Glyma.07G263200	Transcription factor jumonji (jmjC) domain-containing protein	-1.3335	0.0114775
Glyma.07G263400	O-fucosyltransferase family protein	-1.05731	0.00193817
Glyma.07G263500	PA-domain containing subtilase family protein	-1.49796	0.010587
Glyma.07G264700	Protein kinase superfamily protein	-1.96683	0.0395981
Glyma.07G265000	Protein of unknown function (DUF506)	2.24601	3.34e-05
Glyma.07G265900	tonoplast dicarboxylate transporter	1.31381	0.000892795
Glyma.07G267300	Unknown protein	-2.72403	0.00178751
Glyma.07G268300	PDI-like 5-4	-1.43653	0.000597472
Glyma.07G271900	homeobox protein 21	-1.23082	0.026995
Glyma.08G001500	Copine (Calcium-dependent phospholipid-binding protein) family	-2.81943	0.0207481
Glyma.08G003000	NAD(P)H dehydrogenase C1	-1.31067	0.00375464
Glyma.08G003500	Unknown protein	-3.34104	0.00557623
Glyma.08G003800	HXXXD-type acyl-transferase family protein	3.70044	0.0189988
Glyma.08G003900	diacylglycerol kinase 2	-2.3553	0.00153616
Glyma.08G006100	Unknown protein	-1.3332	0.0190384
Glyma.08G006800	Unknown protein	-1.19195	0.0409072
Glyma.08G008700	serine carboxypeptidase-like 45	-1.2853	0.0316244
Glyma.08G009000	Polynucleotide adenylyltransferase family protein	-1.27955	0.000850652
Glyma.08G009900	homolog of Medicago truncatula MTN3	-6.26679	0.0361083
Glyma.08G010000	Nodulin MtN3 family protein	-1.00984	0.0180005
Glyma.08G010700	Domain of unknown function (DUF1767)	-1.02396	0.0162706
Glyma.08G011300	WRKY DNA-binding protein 75	6.12928	0.0415065
Glyma.08G013500	serine racemase	-1.02411	0.00867917
Glyma.08G014700	Mitochondrial substrate carrier family protein	-1.39916	4.65e-05
Glyma.08G015600	cytochrome P450, family 86, subfamily A, polypeptide 7	-1.01231	0.00350084
Glyma.08G017200	SPIRAL1-like1	1.17459	0.00712692
Glyma.08G018000	1-aminocyclopropane-1-carboxylic acid (acc) synthase 6	2.379	8.31e-05
Glyma.08G018900	respiratory burst oxidase protein F	-1.0051	0.00101342
Glyma.08G021400	COP1-interactive protein 1	-1.0464	9.97e-05
Glyma.08G021800	Unknown protein	-1.32496	0.0374441
Glyma.08G021900	WRKY family transcription factor	3.91107	0.000380239
Glyma.08G023600	phosphoinositide 4-kinase gamma 4	-1.73016	0.0263329
Glyma.08G028800	Phospholipase A2 family protein	-2.21553	4.53e-06
Glyma.08G029000	cytidine deaminase 1	-1.2719	0.000556958
Glyma.08G029500	Protein kinase protein with adenine nucleotide alpha hydrolases-like domain	-1.08424	0.000343465
Glyma.08G032700	O-Glycosyl hydrolases family 17 protein	-1.17538	0.00360822
Glyma.08G034900	pentatricopeptide (PPR) repeat-containing protein	-1.28605	0.0194852
Glyma.08G035800	Unknown protein	-1.1401	0.000237123
Glyma.08G036600	BURP domain-containing protein	-2.35879	6.69e-05
Glyma.08G038700	Regulator of Vps4 activity in the MVB pathway protein	-1.11289	1.71e-05
Glyma.08G039500	Serinc-domain containing serine and sphingolipid biosynthesis protein	-1.63705	0.00373682
Glyma.08G040100	alpha/beta-Hydrolases superfamily protein	1.83188	0.000707762
Glyma.08G040800	Unknown protein	-1.26263	4.69e-05
Glyma.08G041400	Protein of unknown function (DUF1666)	-1.64689	0.0472574
Glyma.08G041800	C2 domain-containing protein	-1.39399	2.17e-06
Glyma.08G042100	myb domain protein 62	4.3147	0.00708819
Glyma.08G042900	plant UBX domain-containing protein 2	1.45965	0.000222105
Glyma.08G044300	Protein kinase superfamily protein	3.41785	0.00159001
Glyma.08G047300	MAC/Perforin domain-containing protein	-1.02487	0.00342905
Glyma.08G049000	CHASE domain containing histidine kinase protein	-1.01522	3.21e-05
Glyma.08G049500	UDP-Glycosyltransferase superfamily protein	-1.7885	0.0426274
Glyma.08G050500	MATE efflux family protein	-1.8694	8.67e-05
Glyma.08G050700	MATE efflux family protein	-2.18211	6.5e-06
Glyma.08G052100	Unknown protein	-1.85821	7.92e-06
Glyma.08G052200	Unknown protein	-2.88398	2.24e-07
Glyma.08G053700	WUSCHEL related homeobox 1	-2.9386	0.000339467
Glyma.08G053900	Tetratricopeptide repeat (TPR)-like superfamily protein	-1.38064	0.00284825
Glyma.08G056100	K+ uptake permease 6	-1.27912	0.0397676
Glyma.08G056600	alpha/beta-Hydrolases superfamily protein	1.21583	0.00971976
Glyma.08G059200	Unknown protein	-1.21385	0.000329051
Glyma.08G059600	ARM repeat superfamily protein	-1.26283	0.00182587
Glyma.08G059700	sugar transporter 1	-1.43812	0.00500625
Glyma.08G059900	MYB-like 102	3.80735	0.00745431
Glyma.08G060200	Zinc finger, RING-type;Transcription factor jumonji/aspartyl beta-hydroxylase	-1.03526	1.9e-05
Glyma.08G060700	Cellulase (glycosyl hydrolase family 5) protein	-4.30378	0.00394994
Glyma.08G061000	S-locus lectin protein kinase family protein	-1.48076	3.23e-09
Glyma.08G063400	CBS domain-containing protein with a domain of unknown function (DUF21)	-1.12177	0.000713004
Glyma.08G064500	Major facilitator superfamily protein	-1.34049	0.000213968
Glyma.08G065900	Concanavalin A-like lectin protein kinase family protein	-1.0682	0.00452186
Glyma.08G068700	HSP20-like chaperones superfamily protein	-2.5025	0.0129629
Glyma.08G070300	arabinogalactan protein 1	1.29292	0.00938919
Glyma.08G070500	LMBR1-like membrane protein	2.0571	0.00076654
Glyma.08G071700	metacaspase 1	-1.95936	0.0118257
Glyma.08G072900	Pentatricopeptide repeat (PPR) superfamily protein	3.23095	0.00113547
Glyma.08G073300	dentin sialophosphoprotein-related	-1.59675	0.000228969
Glyma.08G074200	DNAJ-like 20	4.53605	0.00424135
Glyma.08G075000	Unknown protein	3.10434	0.00312637
Glyma.08G076000	Vacuolar iron transporter (VIT) family protein	6.61471	0.00202773
Glyma.08G080500	FAD-binding Berberine family protein	-1.46861	2.25e-05
Glyma.08G081000	fatty acid hydroxylase 1	-1.07824	0.00151705
Glyma.08G084600	NAD(P)-binding Rossmann-fold superfamily protein	-1.01305	0.00117212
Glyma.08G085200	Unknown protein	-2.38014	0.000776216
Glyma.08G088900	Y-family DNA polymerase H	-1.0506	0.000212296
Glyma.08G090700	Tetratricopeptide repeat (TPR)-like superfamily protein	-1.08679	4.62e-06
Glyma.08G092200	BRI1-like 2	-1.01978	0.00502362
Glyma.08G092800	senescence-related gene 1	-1.77039	0.0369731
Glyma.08G093100	Malectin/receptor-like protein kinase family protein	-1.49076	0.000170006
Glyma.08G093900	xyloglucan endotransglucosylase/hydrolase 28	1.54466	2.7e-05
Glyma.08G097300	Aldolase-type TIM barrel family protein	1.21277	0.0318365
Glyma.08G097400	receptor like protein 29	-2.44274	0.0107001
Glyma.08G098400	inositol transporter 2	-1.22327	3.85e-06
Glyma.08G099900	Remorin family protein	1.40578	0.00543505
Glyma.08G101800	Ankyrin repeat family protein	-2.61527	2.4e-09
Glyma.08G103200	glucosidase 1	-1.16076	0.0107723
Glyma.08G106700	FKBP-type peptidyl-prolyl cis-trans isomerase family protein	-1.26679	0.0413494
Glyma.08G107300	xyloglucan endotransglucosylase/hydrolase 16	-1.71636	0.0266541
Glyma.08G107500	indole-3-acetate beta-D-glucosyltransferase	-1.74366	0.0339644
Glyma.08G108400	ATP binding;nucleic acid binding;helicases	-1.14618	0.00086114
Glyma.08G109000	Subtilisin-like serine endopeptidase family protein	-1.91312	0.000292364
Glyma.08G109100	UDP-D-glucuronate 4-epimerase 6	-1.82835	1.11e-06
Glyma.08G109300	Chalcone and stilbene synthase family protein	-2.76209	0.00377416
Glyma.08G113300	Lipase/lipooxygenase, PLAT/LH2 family protein	-1.12915	0.00019054
Glyma.08G113900	O-Glycosyl hydrolases family 17 protein	-1.49504	0.00573044
Glyma.08G114400	ACD1-like	-1.10556	0.00446513
Glyma.08G116400	xylem bark cysteine peptidase 3	-1.37279	0.000491662
Glyma.08G116900	Granulin repeat cysteine protease family protein	1.43648	0.0093802
Glyma.08G117100	Xanthine/uracil permease family protein	-1.2302	0.0288283
Glyma.08G120300	receptor-like kinase in flowers 1	-1.24306	0.0222827
Glyma.08G122400	Carbohydrate-binding X8 domain superfamily protein	-1.16822	0.00197738
Glyma.08G123800	Leucine-rich receptor-like protein kinase family protein	-1.79927	0.000430588
Glyma.08G124900	protein containing PDZ domain, a K-box domain, and a TPR region	-1.70874	2.16e-05
Glyma.08G125100	cytochrome P450, family 716, subfamily A, polypeptide 1	1.11133	0.0363061
Glyma.08G126800	2Fe-2S ferredoxin-like superfamily protein	1.33568	0.00102366
Glyma.08G128000	Pathogenesis-related thaumatin superfamily protein	-2.16506	0.0232716
Glyma.08G129000	Subtilase family protein	-1.60376	0.000403372
Glyma.08G129800	Ubiquitin carboxyl-terminal hydrolase family protein	-1.03705	0.000238832
Glyma.08G130500	Unknown protein	-1.31214	0.00117991
Glyma.08G131200	mitogen-activated protein kinase phosphatase 1	1.02047	0.00480362
Glyma.08G132800	homeobox protein 16	-1.31175	1.25e-06
Glyma.08G135200	signal responsive 1	-1.04627	0.00358266
Glyma.08G135600	Phototropic-responsive NPH3 family protein	-1.20686	0.0238393
Glyma.08G135800	Nucleotide-sugar transporter family protein	2.89812	0.00576952
Glyma.08G136900	Late embryogenesis abundant (LEA) hydroxyproline-rich glycoprotein family	4.66025	0.0031087
Glyma.08G137500	Haloacid dehalogenase-like hydrolase (HAD) superfamily protein	3.17091	7.44e-07
Glyma.08G137900	Protein of unknown function (DUF630 and DUF632)	-1.32595	0.0335515
Glyma.08G140300	Tetratricopeptide repeat (TPR)-like superfamily protein	-1.00536	0.000132346
Glyma.08G146500	actin 7	-1.00511	0.00378621
Glyma.08G149100	Unknown protein	-1.25909	0.0167104
Glyma.08G150500	beta glucosidase 17	-1.85731	0.0258425
Glyma.08G152500	basic helix-loop-helix (bHLH) DNA-binding superfamily protein	1.04444	0.0207438
Glyma.08G153600	Unknown protein	1.25874	0.00422954
Glyma.08G154400	ADR1-like 1	-1.03749	3.78e-05
Glyma.08G157300	PRLI-interacting factor, putative	-1.21391	0.00188405
Glyma.08G159900	ATP-citrate lyase A-1	-2.28959	0.00132095
Glyma.08G161600	Protein of Unknown Function (DUF239)	-1.64403	7.05e-06
Glyma.08G163300	Unknown protein	-6.14975	0.0125878
Glyma.08G163500	Homeodomain-like superfamily protein	-1.16895	1.57e-05
Glyma.08G164400	zinc transporter 1 precursor	-1.44993	0.000451538
Glyma.08G164600	cysteine synthase D1	-2.00261	0.002479
Glyma.08G164700	Cation efflux family protein	-1.20532	0.0199881
Glyma.08G164800	Cation efflux family protein	-2.02711	0.00019609
Glyma.08G168000	Peroxidase superfamily protein	6.08746	0.00169119
Glyma.08G169800	Galactose oxidase/kelch repeat superfamily protein	-2.02176	0.000891355
Glyma.08G170400	SBP (S-ribonuclease binding protein) family protein	1.16033	0.00295839
Glyma.08G171100	sulphate transporter 1;1	-1.69712	9.14e-05
Glyma.08G175000	glutathione S-transferase TAU 19	-2.03465	0.0235365
Glyma.08G175100	glutathione S-transferase TAU 19	-2.17834	9.21e-05
Glyma.08G175800	Aldolase-type TIM barrel family protein	-1.00128	0.0396964
Glyma.08G177800	DNA methyltransferase-2	-2.52154	0.00664133
Glyma.08G181700	Pyridoxal phosphate (PLP)-dependent transferases superfamily protein	-1.06255	9.52e-06
Glyma.08G182500	nodulin MtN21 /EamA-like transporter family protein	2.31186	2.85e-06
Glyma.08G183300	Protein of unknown function (DUF793)	-2.05344	0.0121654
Glyma.08G185000	Plastid-lipid associated protein PAP / fibrillin family protein	-1.17034	0.00382071
Glyma.08G186100	Unknown protein	-1.67616	0.00479176
Glyma.08G187600	potassium transport 2/3	-1.21733	0.0163847
Glyma.08G190200	Protein of unknown function (DUF3511)	-1.39446	0.00597634
Glyma.08G191000	3\'-5\'-exoribonuclease family protein	-1.69993	0.000285292
Glyma.08G191100	pumilio 24	-1.4839	0.00164929
Glyma.08G192300	indeterminate(ID)-domain 11	-1.79472	0.00031412
Glyma.08G192700	heat shock protein 60-3A	-1.40961	0.00274754
Glyma.08G193500	beta galactosidase 1	-1.16726	0.000356257
Glyma.08G193600	Unknown protein	-2.32193	0.0309173
Glyma.08G195000	Pyridoxal phosphate phosphatase-related protein	-2.10787	0.0133281
Glyma.08G195100	Pyridoxal phosphate phosphatase-related protein	-1.37912	0.0405388
Glyma.08G195600	F-box/RNI-like superfamily protein	-1.13674	2.96e-05
Glyma.08G199000	glucose-6-phosphate dehydrogenase 1	-1.25443	0.000595059
Glyma.08G199600	actin binding protein family	-1.14603	0.00544715
Glyma.08G199700	ATP-dependent peptidases;nucleotide binding;serine-type endopeptidases;DNA helicases;ATP binding;damaged DNA binding;nucleoside-triphosphatases	-1.00511	8.63e-05
Glyma.08G200000	HAD superfamily, subfamily IIIB acid phosphatase	-2.60745	0.00163191
Glyma.08G200100	HAD superfamily, subfamily IIIB acid phosphatase	2.15155	0.0200041
Glyma.08G200600	hexokinase 2	3.82782	0.000258315
Glyma.08G200700	phytochrome-associated protein 1	-1.07635	0.018398
Glyma.08G201100	HPT phosphotransmitter 4	1.26526	0.00817297
Glyma.08G201800	Protein of unknown function (DUF1677)	1.12272	0.0487009
Glyma.08G204100	Thioesterase superfamily protein	-1.01192	0.000906474
Glyma.08G204700	HD-ZIP IV family of homeobox-leucine zipper protein with lipid-binding START domain	-1.36272	0.000314441
Glyma.08G209200	alpha/beta-Hydrolases superfamily protein	-1.40668	0.00425535
Glyma.08G212300	Tetratricopeptide repeat (TPR)-like superfamily protein	1.28577	0.011157
Glyma.08G213000	post-illumination chlorophyll fluorescence increase	-1.63289	0.000696112
Glyma.08G213200	Protein kinase superfamily protein	-1.57231	0.0213716
Glyma.08G213400	Molecular chaperone Hsp40/DnaJ family protein	-1.53254	0.000629685
Glyma.08G213700	BED zinc finger ;hAT family dimerisation domain	-1.03406	0.00139418
Glyma.08G215300	basic helix-loop-helix (bHLH) DNA-binding superfamily protein	-4.46606	3.56e-13
Glyma.08G215400	basic helix-loop-helix (bHLH) DNA-binding superfamily protein	-1.67807	0.00028336
Glyma.08G215500	basic helix-loop-helix (bHLH) DNA-binding superfamily protein	-3.10101	2.36e-08
Glyma.08G215800	BCL-2-associated athanogene 1	7.31651	4.25e-05
Glyma.08G216000	S15/NS1, RNA-binding protein	-1.38151	0.00146045
Glyma.08G216200	NAD(P)-binding Rossmann-fold superfamily protein	-3.0715	0.000533126
Glyma.08G216800	PPPDE putative thiol peptidase family protein	-1.48776	1.08e-05
Glyma.08G218200	NRAMP metal ion transporter 6	-1.1564	0.0209132
Glyma.08G218600	WRKY DNA-binding protein 40	1.35373	0.014451
Glyma.08G220300	Unknown protein	-1.58083	0.0029832
Glyma.08G220400	Unknown protein	-1.33826	1.9e-05
Glyma.08G221300	Kelch repeat-containing F-box family protein	-1.47768	0.00313323
Glyma.08G224800	Protein of unknown function (DUF1666)	-1.01006	0.0203269
Glyma.08G224900	Reticulon family protein	-2.15381	0.000989485
Glyma.08G226000	Polyketide cyclase/dehydrase and lipid transport superfamily protein	-1.01719	0.000601047
Glyma.08G226300	Unknown protein	-7.06609	0.000232518
Glyma.08G229100	Leucine-rich repeat protein kinase family protein	-2.47837	0.000227865
Glyma.08G230200	Unknown protein	-1.15872	1.03e-06
Glyma.08G230400	MLP-like protein 43	-1.99196	0.00359056
Glyma.08G230900	Transducin/WD40 repeat-like superfamily protein	-1.64346	2.82e-09
Glyma.08G231000	HAD superfamily, subfamily IIIB acid phosphatase	-1.22774	3.77e-06
Glyma.08G233900	Pentatricopeptide repeat (PPR) superfamily protein	2.2777	0.0311806
Glyma.08G235000	Uncharacterized conserved protein (DUF2358)	-1.28596	4.44e-06
Glyma.08G235400	kunitz trypsin inhibitor 1	-1.26563	0.000177265
Glyma.08G236300	SAUR-like auxin-responsive protein family	-1.51546	0.0275319
Glyma.08G237000	P-loop containing nucleoside triphosphate hydrolases superfamily protein	-1.06117	0.000199733
Glyma.08G238100	cytochrome P450, family 72, subfamily A, polypeptide 15	-1.41752	5.64e-05
Glyma.08G240500	Protein of unknown function (DUF1336)	-1.80514	0.0223953
Glyma.08G240900	Unknown protein	-1.06186	0.00146175
Glyma.08G241000	chorismate mutase 1	-1.62436	0.000260982
Glyma.08G241800	Plant calmodulin-binding protein-related	-4.45943	0.00170514
Glyma.08G242400	indeterminate(ID)-domain 7	-1.05585	0.0158198
Glyma.08G243600	cytochrome P450, family 716, subfamily A, polypeptide 1	-1.10268	3.39e-05
Glyma.08G244500	UDP-Glycosyltransferase superfamily protein	2.82432	0.00642171
Glyma.08G244800	UDP-Glycosyltransferase superfamily protein	2.66838	0.00403692
Glyma.08G246200	TFIIB zinc-binding protein	-3.74416	0.0322149
Glyma.08G247500	Unknown protein	-1.68839	2.7e-07
Glyma.08G247900	NB-ARC domain-containing disease resistance protein	-1.09954	0.00153086
Glyma.08G249200	Malectin/receptor-like protein kinase family protein	-1.04984	0.0117824
Glyma.08G251100	hercules receptor kinase 1	-1.27684	0.000626425
Glyma.08G251300	RING/U-box superfamily protein	-1.0209	0.000403561
Glyma.08G251500	Pollen Ole e 1 allergen and extensin family protein	-1.44851	0.0489038
Glyma.08G253700	alpha/beta-Hydrolases superfamily protein	-1.12583	0.0098286
Glyma.08G254800	glutamine dumper 1	1.9694	0.000186167
Glyma.08G255300	NSP-interacting kinase 1	-1.08823	0.000907096
Glyma.08G256900	Unknown protein	-1.11672	0.00295868
Glyma.08G257400	MEI2-like protein 1	-1.16826	0.000310378
Glyma.08G257700	Protein kinase superfamily protein	-1.02937	0.000768179
Glyma.08G258400	Unknown protein	-1.43792	0.0123314
Glyma.08G260500	Regulator of Vps4 activity in the MVB pathway protein	1.52459	0.009851
Glyma.08G263500	Unknown protein	-1.4255	1.1e-05
Glyma.08G263700	Unknown protein	-1.38532	3.23e-06
Glyma.08G264700	Mono-/di-acylglycerol lipase, N-terminal;Lipase, class 3	-1.02471	0.0130767
Glyma.08G266100	Leucine-rich repeat protein kinase family protein	-1.26001	0.00687226
Glyma.08G267300	Unknown protein	5.70044	0.0246689
Glyma.08G268900	ATPase E1-E2 type family protein / haloacid dehalogenase-like hydrolase family protein	-1.23518	0.000117625
Glyma.08G270500	Unknown protein	-1.00367	0.0372084
Glyma.08G271100	RING/U-box superfamily protein	-2.41093	0.0293688
Glyma.08G275400	Concanavalin A-like lectin protein kinase family protein	-1.76846	0.0447396
Glyma.08G276300	TARGET OF MONOPTEROS 6	-1.64177	0.0455465
Glyma.08G277000	Deoxyxylulose-5-phosphate synthase	2.91107	0.0291451
Glyma.08G277200	UDP-Glycosyltransferase superfamily protein	-2.16613	0.00338977
Glyma.08G279900	Chaperone DnaJ-domain superfamily protein	-1.00922	0.0115086
Glyma.08G280000	Ribosomal protein S5 domain 2-like superfamily protein	2.60666	0.0391408
Glyma.08G280100	transducin family protein / WD-40 repeat family protein	6	0.0286247
Glyma.08G280200	poly(A)-binding protein 5	7.20945	0.0097401
Glyma.08G280300	dicarboxylate carrier 2	-1.85415	0.0216357
Glyma.08G280600	CYCLIN D4;1	-2.00048	0.000298386
Glyma.08G281700	Phototropic-responsive NPH3 family protein	-1.25802	0.0335565
Glyma.08G282100	phosphate transporter 2;1	-1.16167	0.0103117
Glyma.08G284100	cysteine-rich RLK (RECEPTOR-like protein kinase) 3	1.27885	0.00420134
Glyma.08G284700	ATPase, AAA-type, CDC48 protein	-1.01458	0.000215722
Glyma.08G284900	Unknown protein	-1.35078	0.0164492
Glyma.08G286300	Unknown protein	-1.6735	0.00164587
Glyma.08G287300	hydroxyproline-rich glycoprotein family protein	-1.03749	1.75e-05
Glyma.08G288500	K+ uptake permease 6	-1.07756	0.00085959
Glyma.08G291900	Gibberellin-regulated family protein	-1.13774	0.0197083
Glyma.08G293600	transmembrane receptors;ATP binding	-1.46876	0.000120885
Glyma.08G293700	Unknown protein	2.25376	0.0189076
Glyma.08G294300	Galactosyltransferase family protein	-1.03138	0.0477751
Glyma.08G294900	Tetratricopeptide repeat (TPR)-like superfamily protein	2.16046	0.0397528
Glyma.08G297800	RNA-binding (RRM/RBD/RNP motifs) family protein	6.67243	0.0109537
Glyma.08G298600	RNA-binding (RRM/RBD/RNP motifs) family protein	-5.16993	0.0476697
Glyma.08G299900	Fatty acid/sphingolipid desaturase	2.92858	5.98e-07
Glyma.08G301900	Insulinase (Peptidase family M16) protein	-2.42626	0.0233287
Glyma.08G302800	chromatin remodeling 5	-1.39012	2.15e-08
Glyma.08G303500	Leucine-rich repeat (LRR) family protein	-1.48543	0.0185209
Glyma.08G307600	Eukaryotic aspartyl protease family protein	1.15516	0.0159484
Glyma.08G308600	sucrose phosphate synthase 3F	1.37157	0.0313154
Glyma.08G309100	Carbohydrate-binding X8 domain superfamily protein	-1.80862	8.69e-05
Glyma.08G309700	protodermal factor 1	-1.51898	0.0446098
Glyma.08G310000	Unknown protein	1.40831	0.00982846
Glyma.08G311800	spermidine hydroxycinnamoyl transferase	1.16753	0.00759012
Glyma.08G311900	spermidine hydroxycinnamoyl transferase	-1.42804	0.000466536
Glyma.08G312000	spermidine hydroxycinnamoyl transferase	-2.42963	0.0008974
Glyma.08G315000	Plasma-membrane choline transporter family protein	-3.15381	0.000146549
Glyma.08G315500	XB3 ortholog 1 in Arabidopsis thaliana	2.53051	0.00112973
Glyma.08G316700	Translation initiation factor SUI1 family protein	1.03757	0.00509495
Glyma.08G317200	Protein of unknown function, DUF584	-1.56085	3.35e-07
Glyma.08G317600	myb domain protein 97	-3.04041	0.00112249
Glyma.08G319700	Unknown protein	-1.1774	0.0417321
Glyma.08G320900	NAD(P)-binding Rossmann-fold superfamily protein	-4.39232	0.000470343
Glyma.08G321600	Bifunctional inhibitor/lipid-transfer protein/seed storage 2S albumin superfamily protein	-4.40285	6.53e-06
Glyma.08G322100	Unknown protein	-1.05243	3.33e-05
Glyma.08G322300	IAA carboxylmethyltransferase 1	-2.02859	0.00806926
Glyma.08G323300	HIS HF	-1.79573	0.0275399
Glyma.08G323700	ENHANCED DOWNY MILDEW 2	-1.2325	2.54e-05
Glyma.08G323800	ENHANCED DOWNY MILDEW 2	-1.67836	7.53e-06
Glyma.08G325600	Protein kinase superfamily protein	-1.64309	0.0129382
Glyma.08G325900	scarecrow-like 5	-1.23567	0.00015518
Glyma.08G326500	multidrug resistance-associated protein 3	-1.00205	0.0228831
Glyma.08G330700	cellulose synthase like E1	3.61824	0.0129705
Glyma.08G331400	Sec14p-like phosphatidylinositol transfer family protein	-1.08133	0.0237294
Glyma.08G331500	Sucrase/ferredoxin-like family protein	-1.21915	0.00695923
Glyma.08G335500	Chaperonin-like RbcX protein	-1.30743	0.00166657
Glyma.08G336100	Unknown protein	-2.29884	0.00485819
Glyma.08G338100	UDP-Glycosyltransferase superfamily protein	-1.40395	0.0463731
Glyma.08G338200	UDP-Glycosyltransferase superfamily protein	4.08746	0.00702936
Glyma.08G339800	chromatin remodeling 31	2.71425	0.0169899
Glyma.08G342100	kunitz trypsin inhibitor 1	1.91659	0.00042553
Glyma.08G344100	Actin binding Calponin homology (CH) domain-containing protein	-1.22567	0.0359703
Glyma.08G344300	Bifunctional inhibitor/lipid-transfer protein/seed storage 2S albumin superfamily protein	-1.19073	0.000309842
Glyma.08G344400	Unknown protein	-1.35466	0.0157885
Glyma.08G344600	serine-rich protein-related	-1.02885	1.17e-05
Glyma.08G345400	Auxin-responsive family protein	-1.30585	3.6e-05
Glyma.08G345800	plant U-box 9	-1.08584	8.86e-05
Glyma.08G348500	UDP-glycosyltransferase 73B4	-1.01342	0.00911872
Glyma.08G350500	xyloglucan endotransglucosylase/hydrolase 2	-6.84549	0.00854591
Glyma.08G350900	RING/U-box superfamily protein	-1.29872	0.00644732
Glyma.08G356800	Pectin lyase-like superfamily protein	1.9787	0.000561475
Glyma.08G358200	ARM repeat superfamily protein	-1.63612	0.000446606
Glyma.08G358400	Unknown protein	-1.29812	0.011549
Glyma.08G358700	Transducin/WD40 repeat-like superfamily protein	1.23661	0.0402585
Glyma.08G359000	Embryo-specific protein 3, (ATS3)	-2.24903	5.93e-05
Glyma.08G359800	Unknown protein	-1.09115	0.0047225
Glyma.08G360700	SAUR-like auxin-responsive protein family	-2.49701	0.00486101
Glyma.08G360800	Pollen Ole e 1 allergen and extensin family protein	2.6677	0.000456306
Glyma.08G365100	LOB domain-containing protein 41	-1.6858	5.39e-06
Glyma.08G367000	UDP-Glycosyltransferase superfamily protein	-3.25608	0.00075285
Glyma.09G000600	zeaxanthin epoxidase (ZEP) (ABA1)	-1.12344	0.000612528
Glyma.09G000700	ribosomal protein 1	2.13861	8.11e-09
Glyma.09G002600	Signal transduction histidine kinase, hybrid-type, ethylene sensor	-1.03823	0.00315513
Glyma.09G003400	C2 calcium/lipid-binding plant phosphoribosyltransferase family protein	-1.48784	0.00244811
Glyma.09G005700	WRKY family transcription factor	1.87515	0.0134131
Glyma.09G009500	cationic amino acid transporter 8	-1.23821	5.81e-05
Glyma.09G010700	tonoplast dicarboxylate transporter	-1.61601	0.021695
Glyma.09G011500	Thymidine kinase	-1.01944	0.00540695
Glyma.09G012000	Unknown protein	-1.84918	0.00560832
Glyma.09G016300	O-Glycosyl hydrolases family 17 protein	-1.03996	0.000182296
Glyma.09G016400	Copper transport protein family	-2.09622	0.00732931
Glyma.09G017200	Zinc finger (C3HC4-type RING finger) family protein	-1.07586	0.00302782
Glyma.09G017600	Phosphoglycerate mutase family protein	-1.20854	8.62e-05
Glyma.09G018600	ferric reduction oxidase 7	-1.1301	0.000119999
Glyma.09G022000	patatin-like protein 6	-1.42375	0.0103963
Glyma.09G024200	Unknown protein	-1.22843	3.17e-05
Glyma.09G024900	Leucine-rich receptor-like protein kinase family protein	-1.27648	0.0418546
Glyma.09G025600	histidinol dehydrogenase	-1.10571	3.56e-05
Glyma.09G025800	homeodomain GLABROUS 11	-1.44633	0.0143828
Glyma.09G026800	fatty acid hydroxylase 1	-1.36704	0.000639085
Glyma.09G028100	FAD-binding Berberine family protein	-1.6387	0.0387798
Glyma.09G029400	cytochrome P450, family 88, subfamily A, polypeptide 3	-1.11874	0.0260329
Glyma.09G032700	Unknown protein	2.67702	0.0130101
Glyma.09G033300	Unknown protein	-2.19973	1.52e-05
Glyma.09G035500	phytochrome B	-1.00887	1.14e-05
Glyma.09G035700	Unknown protein	-1.27818	0.0142951
Glyma.09G035800	homolog of yeast FIP1 [V]	-1.01871	0.00237462
Glyma.09G037600	Unknown protein	-1.97878	0.00121021
Glyma.09G038500	chitinase-like protein 2	-1.21007	1.27e-05
Glyma.09G038600	beta-xylosidase 1	-1.29829	0.00993017
Glyma.09G039800	Unknown protein	-1.43357	3.55e-05
Glyma.09G040400	MLP-like protein 423	4.32193	0.0163256
Glyma.09G040500	Unknown protein	5.89655	0.00278166
Glyma.09G041800	Unknown protein	-1.30321	0.000830285
Glyma.09G041900	Unknown protein	-1.37409	0.0241449
[truncated: 2,652 more rows]

## Sheet: THPC vs TLPC
Gene ID	Gene function	Log2FC	PValue
ENSRNA050000405	Unknown protein	-3.33539	3.58e-05
ENSRNA050000542	Unknown protein	-1.221	0.0282987
ENSRNA050000548	Unknown protein	-1.19357	0.0215639
ENSRNA050000688	Unknown protein	-4.38802	1.76e-06
ENSRNA050001297	Unknown protein	-4.04231	0.0017158
ENSRNA050001454	Unknown protein	-1.67431	0.0079211
ENSRNA050001786	Unknown protein	-1.28758	0.0158588
ENSRNA050001790	Unknown protein	-1.72565	0.00143987
ENSRNA050001794	Unknown protein	-1.19409	0.00477189
ENSRNA050001912	Unknown protein	3.63227	0.0251618
ENSRNA050001926	Unknown protein	-1.73697	0.00227473
ENSRNA050001931	Unknown protein	-1.06589	0.0159423
ENSRNA050002394	Unknown protein	-1.15256	0.0266527
ENSRNA050002441	Unknown protein	-1.1258	0.00239601
ENSRNA050003466	Unknown protein	-1.63448	0.03003
ENSRNA050003828	Unknown protein	4.42626	0.0103282
ENSRNA050030318	Unknown protein	-5.50462	0.00149055
ENSRNA050030481	Unknown protein	-3.54432	0.00929943
ENSRNA050030496	Unknown protein	-1.44441	0.00215801
ENSRNA050030515	Unknown protein	2.16993	0.0452645
ENSRNA050030555	Unknown protein	1.4173	0.0127882
ENSRNA050030557	Unknown protein	3.06228	0.033597
ENSRNA050030580	Unknown protein	-1.70548	0.00556143
ENSRNA050030627	Unknown protein	-1.27585	0.0248803
Glyma.01G001800	Leucine-rich repeat protein kinase family protein	-2.46761	0.0110444
Glyma.01G005100	myo-inositol oxygenase 2	-4.77419	0.0132714
Glyma.01G005600	Leucine-rich repeat (LRR) family protein	-1.14062	0.0270608
Glyma.01G007400	Protein kinase family protein with leucine-rich repeat domain	-1.35122	0.00582966
Glyma.01G007500	Protein kinase family protein with leucine-rich repeat domain	-4.23936	0.00108689
Glyma.01G008000	cytochrome B5-like protein	-1.05735	0.000218107
Glyma.01G009000	Unknown protein	-1.12822	0.0199589
Glyma.01G009500	pinoresinol reductase 1	-1.45372	0.00119211
Glyma.01G010500	NB-ARC domain-containing disease resistance protein	-1.09257	0.00695053
Glyma.01G011600	Mono-/di-acylglycerol lipase, N-terminal;Lipase, class 3	-6.36632	0.0070399
Glyma.01G013300	Ankyrin repeat family protein	-1.81785	0.0252692
Glyma.01G014100	alpha/beta-Hydrolases superfamily protein	-1.08186	0.0347625
Glyma.01G016700	Inositol 1,3,4-trisphosphate 5/6-kinase family protein	-5.84086	0.000194397
Glyma.01G017000	Tetratricopeptide repeat (TPR)-like superfamily protein	-1.18655	7.61e-06
Glyma.01G018800	PYR1-like 1	-1.21978	6.7e-05
Glyma.01G019500	hydroxyproline-rich glycoprotein family protein	-1.01009	0.0141255
Glyma.01G019700	beta HLH protein 93	-1.06267	2.55e-05
Glyma.01G020900	elicitor-activated gene 3-1	-1.62847	0.00111642
Glyma.01G021100	Dof-type zinc finger DNA-binding family protein	-2.07325	0.0332842
Glyma.01G021200	Di-glucose binding protein with Kinesin motor domain	-1.34461	0.0101869
Glyma.01G021900	UDP-glucosyl transferase 85A3	1.52242	0.0291493
Glyma.01G026200	MATE efflux family protein	-1.76005	0.00366598
Glyma.01G027600	TLD-domain containing nucleolar protein	-1.0845	0.0156688
Glyma.01G029300	Plant-specific transcription factor YABBY family protein	-4.58496	0.0225136
Glyma.01G029700	Unknown protein	-1.11275	0.000192432
Glyma.01G031300	Plant protein of unknown function (DUF936)	-2.03653	0.0130761
Glyma.01G032200	RING/U-box superfamily protein	-1.51116	0.000354348
Glyma.01G032400	disease resistance protein (TIR-NBS-LRR class), putative	-1.77372	0.0374487
Glyma.01G033300	disease resistance protein (TIR-NBS-LRR class), putative	-1.44086	0.00231547
Glyma.01G033400	Unknown protein	-1.76862	0.000911394
Glyma.01G034500	Unknown protein	-2.30146	0.000450747
Glyma.01G035300	Unknown protein	-1.0135	0.00842252
Glyma.01G036000	UDP-glucosyl transferase 74B1	-1.64201	0.000273688
Glyma.01G036600	C2H2 and C2HC zinc fingers superfamily protein	-4.18587	0.0378439
Glyma.01G036900	Matrixin family protein	-3.2593	1.03e-05
Glyma.01G037200	Matrixin family protein	-1.48294	0.0443935
Glyma.01G039400	Unknown protein	-1.07938	0.00434435
Glyma.01G040200	glutathione S-transferase TAU 18	-1.84715	3.16e-05
Glyma.01G040600	DNAJ heat shock family protein	-1.5451	0.015857
Glyma.01G044300	myb domain protein 88	-1.26748	0.0349655
Glyma.01G044500	NAD(P)-linked oxidoreductase superfamily protein	-1.13827	0.00575278
Glyma.01G044800	basic helix-loop-helix (bHLH) DNA-binding superfamily protein	-2.87823	3.16e-06
Glyma.01G045400	HVA22 homologue C	-2.1252	0.000152051
Glyma.01G045800	peroxisomal adenine nucleotide carrier 1	1.08539	0.000602703
Glyma.01G046300	UDP-glucosyl transferase 73B5	-2.1581	7.25e-06
Glyma.01G046900	Disease resistance protein (TIR-NBS-LRR class) family	1.18055	0.0014158
Glyma.01G049200	Protein of unknown function (DUF688)	-2.53766	0.0188027
Glyma.01G049700	O-Glycosyl hydrolases family 17 protein	-1.20217	0.00109841
Glyma.01G050100	expansin A1	-1.54382	0.00316301
Glyma.01G051000	anaphase-promoting complex/cyclosome 2	2.03395	0.0494301
Glyma.01G054600	Unknown protein	-2.4441	0.000731766
Glyma.01G056000	Remorin family protein	-1.45087	0.00217496
Glyma.01G056100	senescence-related gene 1	-1.35535	0.000612004
Glyma.01G056500	soluble N-ethylmaleimide-sensitive factor adaptor protein 30	-2.56478	0.0446719
Glyma.01G062900	Leucine-rich repeat receptor-like protein kinase family protein	-2.20477	0.00155996
Glyma.01G063700	Squamosa promoter-binding protein-like (SBP domain) transcription factor family protein	-1.13479	0.00126556
Glyma.01G065500	Prolyl oligopeptidase family protein	-1.04046	0.00453195
Glyma.01G065800	NB-ARC domain-containing disease resistance protein	-1.05119	0.0184722
Glyma.01G067300	RNA polymerase II large subunit	-1.73903	0.000989244
Glyma.01G074600	UDP-Glycosyltransferase superfamily protein	-1.96415	0.00485693
Glyma.01G077100	Uncharacterised protein family (UPF0497)	-1.06314	0.0455044
Glyma.01G080900	Protein of unknown function (DUF1218)	-1.07244	0.00237918
Glyma.01G081100	Integrase-type DNA-binding superfamily protein	-1.13687	0.00224822
Glyma.01G081900	2-oxoacid dehydrogenases acyltransferase family protein	-2.29123	0.0220411
Glyma.01G085500	Unknown protein	-1.51551	0.00803871
Glyma.01G085700	UDP-Glycosyltransferase superfamily protein	-4.98185	0.0288844
Glyma.01G088200	NAC (No Apical Meristem) domain transcriptional regulator superfamily protein	-1.16134	6.57e-05
Glyma.01G088500	Protein kinase superfamily protein	-1.539	5.5e-05
Glyma.01G088700	enoyl-CoA hydratase/isomerase A	-1.3874	0.000119753
Glyma.01G092900	ATPase E1-E2 type family protein / haloacid dehalogenase-like hydrolase family protein	-1.26333	0.000440271
Glyma.01G095500	basic helix-loop-helix (bHLH) DNA-binding superfamily protein	-1.91036	0.00346541
Glyma.01G096700	UDP-Glycosyltransferase superfamily protein	-1.0932	0.000769344
Glyma.01G101200	Unknown protein	4.43494	0.00135113
Glyma.01G102900	NAD(P)-linked oxidoreductase superfamily protein	-1.36493	0.00136034
Glyma.01G103500	auxin response factor 9	-1.10927	4.53e-05
Glyma.01G104900	Nucleic acid-binding, OB-fold-like protein	1.46839	0.018419
Glyma.01G105900	RHO guanyl-nucleotide exchange factor 7	1.76553	0.0182055
Glyma.01G106100	glutathione S-transferase TAU 8	-1.20344	0.00901399
Glyma.01G106700	Ctr copper transporter family	-1.16445	0.000705372
Glyma.01G106800	HSP20-like chaperones superfamily protein	1.13063	0.0165887
Glyma.01G108700	PAR1 protein	-2.81117	7.89e-05
Glyma.01G111000	Cysteine proteinases superfamily protein	-3.11548	0.0358627
Glyma.01G111600	Unknown protein	-1.74322	0.0164871
Glyma.01G112700	Duplicated homeodomain-like superfamily protein	-2.21945	0.000607258
Glyma.01G112900	HXXXD-type acyl-transferase family protein	1.32901	2.06e-06
Glyma.01G113400	plasma membrane intrinsic protein 1B	-2.96025	0.000120094
Glyma.01G114000	Transmembrane amino acid transporter family protein	-1.01759	0.00812994
Glyma.01G114400	Plant protein of unknown function (DUF247)	-2.35184	1.27e-05
Glyma.01G114500	glucose-6-phosphate/phosphate translocator 2	-5.8216	1.27e-09
Glyma.01G115100	Clathrin light chain protein	1.95021	0.00528226
Glyma.01G115500	Unknown protein	-3.05209	0.0353651
Glyma.01G116300	GroES-like zinc-binding dehydrogenase family protein	1.9023	0.0311381
Glyma.01G116700	GroES-like zinc-binding dehydrogenase family protein	-3.09115	0.00252714
Glyma.01G119000	Unknown protein	-1.39972	1.78e-05
Glyma.01G119100	Unknown protein	-1.40035	4.62e-06
Glyma.01G119600	Stress induced protein	1.09967	0.0319662
Glyma.01G120300	receptor like protein 6	4.96134	3.31e-05
Glyma.01G121600	hAT transposon superfamily	5.42626	0.017825
Glyma.01G122800	cation exchanger 3	1.39671	0.00229852
Glyma.01G123700	Plant protein of unknown function (DUF639)	-2.52793	0.00541621
Glyma.01G124000	Protein of unknown function (DUF688)	1.22239	0.000905442
Glyma.01G125800	inflorescence meristem receptor-like kinase 2	-2.05322	0.00582782
Glyma.01G126600	Disease resistance-responsive (dirigent-like protein) family protein	-4.12928	0.0215679
Glyma.01G127100	Disease resistance-responsive (dirigent-like protein) family protein	-8.09592	0.00021118
Glyma.01G127200	Disease resistance-responsive (dirigent-like protein) family protein	-3.43936	1.02e-05
Glyma.01G128100	WRKY DNA-binding protein 33	-1.19909	0.0338536
Glyma.01G129100	Protein of unknown function (DUF567)	-5.07121	0.00461442
Glyma.01G130200	lipid transfer protein 2	1.49999	0.00532632
Glyma.01G130400	TCP-1/cpn60 chaperonin family protein	-1.72484	0.00330128
Glyma.01G131100	aspartate aminotransferase 1	-1.94831	4.29e-05
Glyma.01G133300	Leucine-rich repeat protein kinase family protein	-1.08786	0.0230617
Glyma.01G134600	homogentisate phytyltransferase 1	-5.61673	3.94e-05
Glyma.01G135200	cytochrome P450, family 82, subfamily C, polypeptide 4	-2.96444	0.00066007
Glyma.01G137700	Plant invertase/pectin methylesterase inhibitor superfamily	-3.55459	0.0372932
Glyma.01G137800	Unknown protein	3.0199	0.0456297
Glyma.01G140100	Ribosomal protein L19e family protein	-1.83061	0.0414139
Glyma.01G143500	heat shock transcription factor B2A	-5.70044	0.00979875
Glyma.01G144500	armadillo repeat kinesin 2	-1.14854	0.000743208
Glyma.01G144900	growth-regulating factor 9	-1.0423	0.000194943
Glyma.01G145200	Unknown protein	-2.23704	0.000387885
Glyma.01G148700	ASH1-related protein 2	-1.53689	9.72e-05
Glyma.01G148900	DZC (Disease resistance/zinc finger/chromosome condensation-like region) domain containing protein	-1.66434	2.52e-05
Glyma.01G151500	DNAse I-like superfamily protein	-1.21112	0.00027366
Glyma.01G151700	RING/U-box superfamily protein	-1.23081	0.000441303
Glyma.01G154400	ATP-binding cassette 14	-1.17528	0.0361509
Glyma.01G158600	Unknown protein	-1.14122	0.000668409
Glyma.01G159700	Cyclin B2;3	-1.03107	0.0449129
Glyma.01G160000	serine acetyltransferase 3;2	1.83549	0.00133949
Glyma.01G160100	basic chitinase	-1.23758	0.0332707
Glyma.01G160500	Arabidopsis protein of unknown function (DUF241)	1.38187	0.0235792
Glyma.01G160700	Arabidopsis protein of unknown function (DUF241)	1.68741	0.00046303
Glyma.01G160800	Arabidopsis protein of unknown function (DUF241)	1.70217	0.000300345
Glyma.01G161500	Rhodanese/Cell cycle control phosphatase superfamily protein	-1.62565	0.0413603
Glyma.01G163100	Peroxidase superfamily protein	-2.74236	0.000640577
Glyma.01G164500	Protein of unknown function (DUF630) ;Protein of unknown function (DUF632)	-1.3367	4.75e-05
Glyma.01G168100	Leucine-rich receptor-like protein kinase family protein	-1.46085	0.0248722
Glyma.01G169300	Unknown protein	1.16827	0.0433568
Glyma.01G170000	Cytochrome P450 superfamily protein	-1.09265	0.0153361
Glyma.01G170200	beta-galactosidase 3	-1.90324	0.000595281
Glyma.01G172100	Unknown protein	-2.10852	0.0418779
Glyma.01G172600	NmrA-like negative transcriptional regulator family protein	-1.78049	0.00142494
Glyma.01G172700	NmrA-like negative transcriptional regulator family protein	-1.87561	0.0303995
Glyma.01G172800	NmrA-like negative transcriptional regulator family protein	-1.30626	0.00900445
Glyma.01G174200	homeobox protein 24	-1.32599	0.0176181
Glyma.01G177400	G-box binding factor 1	-1.11099	0.000403123
Glyma.01G177800	F-box and associated interaction domains-containing protein	1.91926	0.025911
Glyma.01G178800	PQ-loop repeat family protein / transmembrane family protein	1.03362	0.000610723
Glyma.01G180200	Protein of unknown function, DUF547	-1.34133	0.00492258
Glyma.01G182200	Unknown protein	-2.80549	0.000101315
Glyma.01G182400	Protein kinase superfamily protein	-1.34717	0.0201526
Glyma.01G184300	CDPK-related kinase	-1.21962	0.00175503
Glyma.01G184600	Protein of unknown function, DUF547	-1.58612	0.00389522
Glyma.01G185400	Cyclin-dependent kinase inhibitor family protein	-1.22725	0.000143252
Glyma.01G186800	ralf-like 34	-1.10917	0.000874345
Glyma.01G188800	UDP-Glycosyltransferase superfamily protein	-1.21373	0.00780604
Glyma.01G189300	Plant protein of unknown function (DUF247)	-1.98122	0.00135132
Glyma.01G190900	arabinogalactan protein 18	-1.72546	0.00499753
Glyma.01G191700	2-oxoglutarate (2OG) and Fe(II)-dependent oxygenase superfamily protein	-1.56646	0.00311958
Glyma.01G192400	Unknown protein	-1.46123	0.0285816
Glyma.01G192500	Peroxidase superfamily protein	-1.73387	5.68e-05
Glyma.01G193600	calcium ATPase 2	-1.09199	0.00119684
Glyma.01G196400	little nuclei4	1.28668	0.0226542
Glyma.01G196700	Unknown protein	-1.47393	0.0282333
Glyma.01G197400	Unknown protein	-1.28836	0.00158141
Glyma.01G197500	tubulin alpha-2 chain	-1.04803	0.0154129
Glyma.01G197600	HAESA-like 2	-1.39126	1.37e-05
Glyma.01G198100	basic helix-loop-helix (bHLH) DNA-binding superfamily protein	-1.51453	0.000126048
Glyma.01G202100	expansin-like B1	-5.63227	0.00719563
Glyma.01G202400	Ras-related small GTP-binding family protein	-1.52514	0.00364938
Glyma.01G206900	nudix hydrolase homolog 8	1.19923	0.0296392
Glyma.01G208200	tonoplast intrinsic protein 2;3	-1.33128	0.000719383
Glyma.01G208700	O-fucosyltransferase family protein	-1.03923	0.000534383
Glyma.01G210400	Lactate/malate dehydrogenase family protein	-3.71425	0.00150012
Glyma.01G211500	myb domain protein 42	-1.1286	0.00360138
Glyma.01G211800	NmrA-like negative transcriptional regulator family protein	-3.84938	0.00736748
Glyma.01G212600	Unknown protein	2.07973	0.0227802
Glyma.01G213800	Cell cycle regulated microtubule associated protein	-1.19168	0.030147
Glyma.01G215100	phospholipase D beta 1	-2.52551	4.13e-06
Glyma.01G215400	nucleotide-rhamnose synthase/epimerase-reductase	-1.48571	6.5e-05
Glyma.01G215900	Unknown protein	-5.62936	0.000135425
Glyma.01G216000	Integrase-type DNA-binding superfamily protein	1.72362	0.0446085
Glyma.01G217600	osmotin 34	-3.02175	0.00463902
Glyma.01G217700	osmotin 34	-2.85013	0.00166142
Glyma.01G218100	Myosin heavy chain-related protein	-1.12083	0.00673198
Glyma.01G219900	glutamate-cysteine ligase	2.1529	0.00194053
Glyma.01G220900	Disease resistance protein (TIR-NBS class)	-1.07331	0.00687336
Glyma.01G221100	CCT motif family protein	-2.08562	2.95e-05
Glyma.01G221200	PLAC8 family protein	-1.56741	0.00533466
Glyma.01G221600	Protein of unknown function (DUF604)	-1.81759	1.2e-06
Glyma.01G224000	Leucine-rich repeat protein kinase family protein	-1.26711	0.00197895
Glyma.01G224800	WRKY family transcription factor	-3.83168	0.0244791
Glyma.01G225000	Integrase-type DNA-binding superfamily protein	2.64829	8.23e-05
Glyma.01G225800	UDP-D-glucose/UDP-D-galactose 4-epimerase 5	1.43498	0.00168653
Glyma.01G227200	CCCH-type zinc fingerfamily protein with RNA-binding domain	-1.02146	6.99e-06
Glyma.01G229600	Transducin family protein / WD-40 repeat family protein	-2.15887	0.015193
Glyma.01G234900	Bifunctional inhibitor/lipid-transfer protein/seed storage 2S albumin superfamily protein	2.56961	0.00354841
Glyma.01G236200	Unknown protein	-1.80428	0.0434276
Glyma.01G236700	Acyl-CoA N-acyltransferases (NAT) superfamily protein	-5.40939	0.0391209
Glyma.01G236800	Protein of unknown function (DUF581)	-1.18566	0.000270191
Glyma.01G238100	Ribosomal L18p/L5e family protein	1.73402	0.00821092
Glyma.01G238500	Unknown protein	-2.35147	0.0121121
Glyma.01G238800	Major facilitator superfamily protein	-3.76794	0.000124759
Glyma.01G238900	Cupredoxin superfamily protein	-1.4021	0.0461341
Glyma.01G241200	Protein of unknown function (DUF1005)	1.11224	0.0035738
Glyma.01G243200	somatic embryogenesis receptor-like kinase 1	-1.46234	0.000182876
Glyma.01G243400	Unknown protein	-1.30783	0.0114197
Glyma.01G244000	Unknown protein	-4.52748	0.00218731
Glyma.02G002100	calmodulin 8	-3.20511	0.0084591
Glyma.02G003000	Unknown protein	-1.14367	0.0364418
Glyma.02G003600	RNA-binding (RRM/RBD/RNP motifs) family protein	-1.31274	0.0179617
Glyma.02G004600	IQ-domain 19	-1.02142	0.0150513
Glyma.02G005600	myb domain protein 15	-1.83631	0.0460237
Glyma.02G006600	Pectinacetylesterase family protein	-1.28779	0.00591162
Glyma.02G007400	Chitinase family protein	-1.26859	0.041114
Glyma.02G008400	Plant invertase/pectin methylesterase inhibitor superfamily	1.54849	0.0470855
Glyma.02G008700	S-adenosylmethionine synthetase 2	3.29768	0.026405
Glyma.02G008900	Peroxidase superfamily protein	-4.1964	0.0457721
Glyma.02G009800	myb domain protein 2	-2.29074	0.00123252
Glyma.02G011600	Major facilitator superfamily protein	-1.04616	0.00223637
Glyma.02G011700	Unknown protein	-1.02592	0.00050296
Glyma.02G012100	SET domain-containing protein	-1.09528	3.01e-07
Glyma.02G013900	myb domain protein 12	-2.84075	0.000759566
Glyma.02G016400	glycosyl hydrolase 9B13	-2.33151	0.00368675
Glyma.02G016600	Plant invertase/pectin methylesterase inhibitor superfamily	-4.90689	0.0452834
Glyma.02G020200	Cystathionine beta-synthase (CBS) protein	-1.3816	0.0118807
Glyma.02G021300	Unknown protein	2.12928	0.0372006
Glyma.02G022200	nitrate transporter 1:2	-1.53196	0.0437868
Glyma.02G022900	Unknown protein	1.14795	0.00568437
Glyma.02G025200	Protein of unknown function (DUF1336)	-1.00233	0.000434062
Glyma.02G025700	CLAVATA3/ESR-RELATED 26	-1.3714	0.0214865
Glyma.02G028100	Matrixin family protein	7.67557	1.42e-09
Glyma.02G028400	Unknown protein	4.07884	3.97e-05
Glyma.02G028700	Matrixin family protein	-3.7723	1.02e-05
Glyma.02G029700	Unknown protein	-5.84549	0.022195
Glyma.02G030200	CYCLIN D1;1	-1.20527	0.00920272
Glyma.02G030300	Unknown protein	-1.12481	0.00964771
Glyma.02G030400	Unknown protein	-1.69249	0.00605176
Glyma.02G031000	nucleobase-ascorbate transporter 7	-2.13171	0.0199008
Glyma.02G031700	TRICHOME BIREFRINGENCE-LIKE 27	-3.30743	0.0222543
Glyma.02G031800	TRICHOME BIREFRINGENCE-LIKE 27	-1.44236	0.00841776
Glyma.02G032200	Protein kinase superfamily protein	-1.30235	0.00303486
Glyma.02G032600	nodulin MtN21 /EamA-like transporter family protein	-4.7761	0.00161545
Glyma.02G033200	RING/U-box superfamily protein	-1.22672	0.00560131
Glyma.02G033400	NHL domain-containing protein	-1.2805	0.00736646
Glyma.02G035700	domains rearranged methylase 1	-2.01095	0.00942358
Glyma.02G037400	Protein of Unknown Function (DUF239)	-1.07463	0.0137049
Glyma.02G038600	MATE efflux family protein	-2	0.0167717
Glyma.02G041000	basic helix-loop-helix (bHLH) DNA-binding superfamily protein	-1.67243	0.0202464
Glyma.02G044500	germin-like protein 4	-1.52816	0.0071816
Glyma.02G046500	GDSL-like Lipase/Acylhydrolase superfamily protein	2.07511	0.0071792
Glyma.02G048700	Chalcone-flavanone isomerase family protein	-2.10021	0.00352221
Glyma.02G051300	Leucine-rich repeat (LRR) family protein	-1.21161	0.00236276
Glyma.02G051700	beta-galactosidase 3	-1.04694	0.000678579
Glyma.02G052300	alpha/beta-Hydrolases superfamily protein	-2.9542	0.00370029
Glyma.02G054400	Unknown protein	-2.01886	0.000112312
Glyma.02G054900	Unknown protein	-4.87119	0.0066662
Glyma.02G058000	Major facilitator superfamily protein	-4.16511	0.000158904
Glyma.02G058500	C2H2-like zinc finger protein	1.06264	0.00213557
Glyma.02G059400	galacturonosyltransferase-like 2	-1.61498	0.0460866
Glyma.02G060800	CAP (Cysteine-rich secretory proteins, Antigen 5, and Pathogenesis-related 1 protein) superfamily protein	-2.47805	0.000103182
Glyma.02G060900	Unknown protein	-2.76553	0.00689761
Glyma.02G063900	Seven transmembrane MLO family protein	-7.8371	0.000217237
Glyma.02G067700	K+ uptake transporter 3	-3.10504	0.000390345
Glyma.02G070500	O-Glycosyl hydrolases family 17 protein	-2.41432	9.7e-06
Glyma.02G070900	Homeodomain-like superfamily protein	-1.47305	0.000324287
Glyma.02G071000	Pyruvate kinase family protein	-2.26385	0.00211209
Glyma.02G072200	glutamate dehydrogenase 3	-2.47072	0.0405251
Glyma.02G074000	Acyl-CoA N-acyltransferases (NAT) superfamily protein	-1.23985	0.0017021
Glyma.02G074400	5\'-3\' exonuclease family protein	-2.77761	0.00334733
Glyma.02G074600	Unknown protein	-1.2003	0.00308412
Glyma.02G077200	MA3 domain-containing protein	-2.51096	0.0274827
Glyma.02G077800	Unknown protein	-2.00401	0.00149529
Glyma.02G078800	cytochrome P450, family 82, subfamily C, polypeptide 4	1.28749	0.00615422
Glyma.02G081100	3-oxo-5-alpha-steroid 4-dehydrogenase family protein	-1.33828	2.68e-06
Glyma.02G083500	Unknown protein	4	0.0384387
Glyma.02G084800	Unknown protein	-1.73892	0.000183632
Glyma.02G086700	ATP binding;nucleic acid binding;helicases	-1.01905	0.000804531
Glyma.02G088600	50S ribosomal protein-related	-1.32302	0.000761911
Glyma.02G088700	Protein kinase family protein	-4.60185	0.00234219
Glyma.02G088800	Class I glutamine amidotransferase-like superfamily protein	-1.07838	0.0170255
Glyma.02G089200	Unknown protein	-2.60666	0.0297651
Glyma.02G089500	Unknown protein	-4.52967	0.00356602
Glyma.02G090100	MATE efflux family protein	-1.65445	0.00189708
Glyma.02G091400	Heavy metal transport/detoxification superfamily protein	-1.91436	0.00463871
Glyma.02G093100	Unknown protein	-1.9093	0.000760394
Glyma.02G094600	F-box family protein	1.20979	0.00258175
Glyma.02G097400	Leucine-rich receptor-like protein kinase family protein	-1.32796	0.00025399
Glyma.02G097700	Aluminium activated malate transporter family protein	-1.16534	0.0273857
Glyma.02G099100	C2H2-like zinc finger protein	-1.99072	0.0388337
Glyma.02G099600	Unknown protein	-1.0574	0.000750582
Glyma.02G101400	2-oxoglutarate (2OG) and Fe(II)-dependent oxygenase superfamily protein	-2.18107	0.0311391
Glyma.02G102600	Protein kinase superfamily protein	-1.43647	0.00153033
Glyma.02G103100	Unknown protein	-2.70044	0.00199664
Glyma.02G104000	cytochrome P450, family 90, subfamily D, polypeptide 1	6.53472	1.41e-06
Glyma.02G104100	cytochrome P450, family 90, subfamily D, polypeptide 1	7.99152	5.61e-07
Glyma.02G104300	UDP-glycosyltransferase 73B4	-2.01863	0.00930063
Glyma.02G104500	UDP-glycosyltransferase 73B4	-1.76184	0.0218116
Glyma.02G105300	UDP-glucosyl transferase 73B3	-1.54011	0.0425007
Glyma.02G107800	Unknown protein	-1.77138	0.00784242
Glyma.02G108500	Homeodomain-like superfamily protein	-1.34667	0.0060573
Glyma.02G109500	Unknown protein	-2.07895	0.0014338
Glyma.02G110600	EXS (ERD1/XPR1/SYG1) family protein	1.44263	0.00448305
Glyma.02G112900	Protein of unknown function, DUF538	-1.2439	0.000477301
Glyma.02G114100	Unknown protein	-1.4468	0.00546807
Glyma.02G115100	soluble N-ethylmaleimide-sensitive factor adaptor protein 30	-2.01735	0.00271106
Glyma.02G118100	nudix hydrolase 1	-1.50941	0.0419897
Glyma.02G118400	phosphoenolpyruvate carboxylase 4	-1.06859	0.0092844
Glyma.02G118700	HISTIDINE BIOSYNTHESIS 5B	-2.45943	0.0316739
Glyma.02G119400	Unknown protein	-1.16852	0.00237516
Glyma.02G120800	Leucine-rich repeat receptor-like protein kinase family protein	-1.14362	0.0261914
Glyma.02G124700	senescence-related gene 1	-4.76022	0.0105595
Glyma.02G128700	Unknown protein	1.20456	1.89e-05
Glyma.02G128800	Protein of unknown function (DUF1262)	-1.53314	0.00619506
Glyma.02G129500	ATPase E1-E2 type family protein / haloacid dehalogenase-like hydrolase family protein	-1.14667	0.00119925
Glyma.02G129900	Unknown protein	-1.08348	0.000509534
Glyma.02G131300	inflorescence deficient in abscission (IDA)-like 1	-3.08342	0.0475589
Glyma.02G134000	carboxyesterase 13	-2.06811	5.3e-05
Glyma.02G134200	alpha/beta-Hydrolases superfamily protein	-1.23748	0.00404425
Glyma.02G135700	phragmoplast orienting kinesin 2	-1.08094	0.0199247
Glyma.02G136700	maternal effect embryo arrest 14	-1.05264	0.022987
Glyma.02G137400	basic helix-loop-helix (bHLH) DNA-binding superfamily protein	-1.0042	0.00520447
Glyma.02G138200	Unknown protein	-1.94707	0.000610896
Glyma.02G139000	Unknown protein	-1.73118	2.37e-06
Glyma.02G139100	Protein of unknown function (DUF506)	-1.31383	0.0363254
Glyma.02G140600	P-loop containing nucleoside triphosphate hydrolases superfamily protein	-1.36201	0.0104014
Glyma.02G143300	Unknown protein	-1.29193	0.0376267
Glyma.02G143900	Unknown protein	-1.40259	0.00382338
Glyma.02G146300	Unknown protein	1.13251	0.0246666
Glyma.02G146400	ovate family protein 12	-2.52187	0.0110228
Glyma.02G146700	Plant protein of unknown function (DUF868)	-1.15266	0.0151884
Glyma.02G147100	PATATIN-like protein 9	-1.56036	8.73e-05
Glyma.02G147700	Unknown protein	-1.50506	0.00697655
Glyma.02G150900	Leucine-rich repeat (LRR) family protein	-1.00625	0.00273313
Glyma.02G151800	Rho GTPase activating protein with PAK-box/P21-Rho-binding domain	1.06264	0.000494392
Glyma.02G151900	Unknown protein	-3.56478	0.0261491
Glyma.02G152000	RNA-binding protein-defense related 1	-1.26443	0.00136132
Glyma.02G153100	Thioredoxin superfamily protein	-3.80735	0.0415228
Glyma.02G154300	Glutathione S-transferase family protein	-1.318	0.0086725
Glyma.02G154600	putative indole-3-acetic acid-amido synthetase GH3.9	-5.38658	0.0052494
Glyma.02G155800	beta glucosidase 11	-2.20469	0.00550459
Glyma.02G157900	Unknown protein	-1.11192	0.00975036
Glyma.02G159700	Unknown protein	1.71621	0.00500774
Glyma.02G163200	P-loop containing nucleoside triphosphate hydrolases superfamily protein	-1.33239	0.00374215
Glyma.02G163600	Unknown protein	-1.23532	0.00986901
Glyma.02G170800	Ribosomal protein L6 family	6.35755	0.00568187
Glyma.02G176100	Unknown protein	3.72163	0.0041203
Glyma.02G178100	myb-like HTH transcriptional regulator family protein	-1.72922	0.000132261
Glyma.02G178300	Ankyrin repeat family protein	-1.0596	0.000986543
Glyma.02G180500	Unknown protein	-1.04872	0.0124328
Glyma.02G182200	curculin-like (mannose-binding) lectin family protein / PAN domain-containing protein	-1.29931	0.0237999
Glyma.02G183000	polygalacturonase abscission zone A. thaliana	1.63041	0.0146191
Glyma.02G183600	Leucine-rich repeat protein kinase family protein	1.37326	0.0349925
Glyma.02G184700	Unknown protein	-1.22461	0.00147814
Glyma.02G186600	6-phosphogluconate dehydrogenase family protein	-1.61614	0.00428764
Glyma.02G188500	Unknown protein	-1.08809	0.0071732
Glyma.02G189300	ornithine-delta-aminotransferase	-1.10975	0.00481923
Glyma.02G192600	TPX2 (targeting protein for Xklp2) protein family	-1.08493	3.05e-06
Glyma.02G195300	syntaxin of plants 121	-3.62015	0.0178611
Glyma.02G195900	plant U-box 23	1.822	0.0243
Glyma.02G196300	plant U-box 24	1.63923	0.0179923
Glyma.02G200500	AP2/B3-like transcriptional factor family protein	1.47486	0.00279875
Glyma.02G203100	Reticulon family protein	-1.09585	0.00521573
Glyma.02G204700	alpha/beta-Hydrolases superfamily protein	-2.89268	0.00239721
Glyma.02G206100	Calcium-binding EF-hand family protein	-1.13225	0.0477892
Glyma.02G208100	Unknown protein	-2.67688	0.00122245
Glyma.02G208200	Phosphate-responsive 1 family protein	2.07075	0.000140625
Glyma.02G208300	EXORDIUM like 2	1.65532	0.00527008
Glyma.02G210300	Unknown protein	-2.14369	0.0257339
Glyma.02G210500	basic helix-loop-helix (bHLH) DNA-binding superfamily protein	-1.40665	0.000110402
Glyma.02G212100	Unknown protein	1.02575	0.00290247
Glyma.02G213000	Eukaryotic aspartyl protease family protein	-2.4341	0.00204299
Glyma.02G214200	P-loop nucleoside triphosphate hydrolases superfamily protein with CH (Calponin Homology) domain	7.224	0.00261323
Glyma.02G215000	vernalization5/VIN3-like	-1.61614	0.0033317
Glyma.02G217800	beta HLH protein 93	-2.0842	9.97e-06
Glyma.02G217900	hydroxyproline-rich glycoprotein family protein	-1.61063	0.00020282
Glyma.02G219100	Unknown protein	1.48	0.0079982
Glyma.02G220500	Vacuolar iron transporter (VIT) family protein	-1.67695	4.7e-05
Glyma.02G221600	Major facilitator superfamily protein	-1.58964	0.00288928
Glyma.02G223900	Plant protein of unknown function (DUF868)	-1.89924	0.0206959
Glyma.02G226500	cation exchanger 1	1.31793	0.0309473
Glyma.02G227400	Unknown protein	-2.49476	0.0392153
Glyma.02G227500	Mannose-binding lectin superfamily protein	-1.59502	0.017247
Glyma.02G228400	Clathrin, heavy chain	-1.24322	0.00388552
Glyma.02G231000	UDP-Glycosyltransferase superfamily protein	-1.77074	0.00558516
Glyma.02G232000	exocyst subunit exo70 family protein B1	-1.65567	0.00434326
Glyma.02G233300	Unknown protein	-3.0555	0.000830374
Glyma.02G234000	Peroxidase superfamily protein	2.60528	0.00108158
Glyma.02G234200	Peroxidase superfamily protein	-2.87447	0.0409035
Glyma.02G235200	allergen-related	-1.7008	0.00136884
Glyma.02G235400	Plant protein of unknown function (DUF641)	-2.1928	0.00422807
Glyma.02G236800	cytokinin response factor 4	-1.19928	0.00404644
Glyma.02G237100	Phototropic-responsive NPH3 family protein	-1.84303	0.000387324
Glyma.02G239000	Unknown protein	-1.56999	0.0173352
Glyma.02G239100	Late embryogenesis abundant (LEA) hydroxyproline-rich glycoprotein family	-3.33608	0.0013733
Glyma.02G240000	polyamine oxidase 4	-1.15193	0.00225974
Glyma.02G240400	sucrose synthase 6	-1.69318	6.28e-05
Glyma.02G241000	Homeodomain-like superfamily protein	1.02286	0.002029
Glyma.02G241600	Adenine nucleotide alpha hydrolases-like superfamily protein	-1.70829	0.000800992
Glyma.02G241800	Endomembrane protein 70 protein family	-1.60881	0.0438324
Glyma.02G242900	CYS, MET, PRO, and GLY protein 1	-3.59373	0.0114029
Glyma.02G246000	Protein kinase superfamily protein	1.18555	0.0102304
Glyma.02G248100	Calcium-dependent lipid-binding (CaLB domain) family protein	-7.07146	0.00331783
Glyma.02G249200	Unknown protein	-1.15784	0.00272571
Glyma.02G251800	DA1-related protein 2	-1.06534	0.00630463
Glyma.02G252400	beta HLH protein 93	-2.06522	0.0403296
Glyma.02G252600	ROP guanine nucleotide exchange factor 5	-2.07637	0.000733882
Glyma.02G255900	Nucleolar histone methyltransferase-related protein	-1.18789	0.0333
Glyma.02G256900	Alpha/beta hydrolase related protein	-3.59523	0.0392275
Glyma.02G258500	Unknown protein	1.20359	0.00783965
Glyma.02G258600	Unknown protein	-1.21795	0.00589393
Glyma.02G259800	Unknown protein	-1.62938	0.0057356
Glyma.02G261000	Unknown protein	-2.27302	0.000773852
Glyma.02G261400	inflorescence meristem receptor-like kinase 2	-1.56875	0.000569226
Glyma.02G261800	chromatin remodeling 42	-1.35705	0.000965915
Glyma.02G262200	Glycosyl hydrolase family 85	-2.03148	0.0226069
Glyma.02G267100	Myzus persicae-induced lipase 1	-1.06059	0.0269606
Glyma.02G267700	Melibiase family protein	-1.32492	1.79e-05
Glyma.02G268000	ethylene-forming enzyme	-1.7487	0.00143286
Glyma.02G268300	Ankyrin repeat family protein	-1.22772	0.0104847
Glyma.02G269000	O-Glycosyl hydrolases family 17 protein	-1.2467	1.94e-05
Glyma.02G269200	Leucine-rich repeat receptor-like protein kinase family protein	-1.58496	0.00235657
Glyma.02G270500	Unknown protein	-1.11392	0.00334219
Glyma.02G270600	CLAVATA3/ESR-RELATED 20	-1.88452	0.0302755
Glyma.02G272100	Glycosyl hydrolase family protein	-1.35577	0.0388715
Glyma.02G274500	Leucine-rich repeat protein kinase family protein	-1.02266	0.0101861
Glyma.02G277000	nuclear factor Y, subunit C11	1.33329	0.00283509
Glyma.02G278000	CLAVATA3/ESR-RELATED 22	-1.8127	0.0051925
Glyma.02G278200	Protein of unknown function (DUF1645)	-2.23649	0.00183083
Glyma.02G278400	heat shock transcription factor B4	-1.84036	0.0102739
Glyma.02G281500	Bifunctional inhibitor/lipid-transfer protein/seed storage 2S albumin superfamily protein	-1.02053	0.00133185
Glyma.02G281600	Pectin lyase-like superfamily protein	-2.66025	0.034538
Glyma.02G282300	Unknown protein	-3.10474	0.00100006
Glyma.02G282800	membrin 11	-1.41644	0.0115128
Glyma.02G284600	phytoene desaturation 1	4.39232	0.0313396
Glyma.02G286500	glycerol-3-phosphate acyltransferase 1	2.38783	0.00130006
Glyma.02G288600	Leucine-rich repeat transmembrane protein kinase	-1.29995	0.000146464
Glyma.02G289300	Ras-related small GTP-binding family protein	1.4304	1.91e-05
Glyma.02G290700	Unknown protein	-1.20877	0.000497585
Glyma.02G290900	Unknown protein	-2.07144	0.00612822
Glyma.02G292100	Unknown protein	-3.26222	0.0177907
Glyma.02G292700	Stigma-specific Stig1 family protein	-1.96754	0.00155797
Glyma.02G293900	glycosyl hydrolase 9B8	-1.4458	0.0442265
Glyma.02G294300	Domain of unknown function (DUF2431)	3.29768	0.0319703
Glyma.02G295300	IAA carboxylmethyltransferase 1	-2.57347	0.0124651
Glyma.02G297700	scarecrow-like 5	-1.23205	0.0012303
Glyma.02G298500	multidrug resistance-associated protein 3	-1.2449	0.000110896
Glyma.02G299800	Unknown protein	-1.51156	0.0398619
Glyma.02G300800	Unknown protein	-1.27923	0.0018134
Glyma.02G300900	Unknown protein	-1.64054	0.0012805
Glyma.02G302100	Nucleotide/sugar transporter family protein	-1.10555	0.00732262
Glyma.02G302800	kinesin-like protein 1	-1.44532	0.00169579
Glyma.02G304900	F-box family protein	-2.98185	0.0427724
Glyma.02G305500	Unknown protein	-1.11118	0.00116322
Glyma.02G306500	Protein kinase superfamily protein	-1.04853	0.0286849
Glyma.02G307300	NAD(P)-linked oxidoreductase superfamily protein	-2.30946	6.24e-05
Glyma.02G308800	5\'-AMP-activated protein kinase beta-2 subunit protein	-1.73016	0.00347494
Glyma.02G309300	PHE ammonia lyase 1	-1.45855	0.0474873
Glyma.02G310800	MATE efflux family protein	-1.60454	0.000127973
Glyma.02G312100	Unknown protein	-1.02795	0.0167799
Glyma.03G001000	Protein of unknown function (DUF1191)	-1.17651	0.00015586
Glyma.03G001700	Unknown protein	-1.35076	0.048519
Glyma.03G003000	S-locus lectin protein kinase family protein	-1.48239	0.00456358
Glyma.03G005300	MATE efflux family protein	-1.4973	0.00236047
Glyma.03G006200	GDSL-like Lipase/Acylhydrolase superfamily protein	-1.79761	0.00203827
Glyma.03G006600	myb domain protein 60	-1.52814	0.00435949
Glyma.03G009500	basic helix-loop-helix (bHLH) DNA-binding superfamily protein	-1.36081	0.0139625
Glyma.03G011400	magnesium ion binding;thiamin pyrophosphate binding;hydro-lyases;catalytics;2-succinyl-5-enolpyruvyl-6-hydroxy-3-cyclohexene-1-carboxylic-acid synthases	1.3037	0.0338554
Glyma.03G012900	Arabidopsis thaliana protein of unknown function (DUF821)	-5.14975	0.00185789
Glyma.03G013500	RHO guanyl-nucleotide exchange factor 3	-2.19878	0.0160423
Glyma.03G013600	adenosine deaminases;RNA binding;RNA binding;adenosine deaminases	-1.04057	2.81e-05
Glyma.03G014800	SAUR-like auxin-responsive protein family	-3.88952	0.000614235
Glyma.03G015800	BON association protein 2	-4.51096	0.0177662
Glyma.03G015900	BON association protein 2	-4.17792	0.00274371
Glyma.03G017400	xyloglucan endotransglucosylase/hydrolase 4	-1.10276	0.00516189
Glyma.03G017500	RING/U-box superfamily protein	1.6037	0.0125195
Glyma.03G017800	Unknown protein	1.01018	0.00218402
Glyma.03G019300	AGAMOUS-like 20	-1.29164	0.0410699
Glyma.03G019800	gibberellin 20 oxidase 2	-1.78613	0.00539102
Glyma.03G021400	WD-40 repeat family protein / beige-related	-1.06797	0.0271794
Glyma.03G022400	photolyase/blue-light receptor 2	-3.2384	0.00258025
Glyma.03G025900	Plant self-incompatibility protein S1 family	-2.75489	0.0463689
Glyma.03G026500	Unknown protein	-1.58496	0.0440234
Glyma.03G030000	Unknown protein	-1.16721	0.0323441
Glyma.03G030400	cytochrome P450, family 83, subfamily B, polypeptide 1	4.32831	8.04e-05
Glyma.03G030800	cytochrome P450, family 83, subfamily B, polypeptide 1	2.00715	0.00275247
Glyma.03G030900	cytochrome P450, family 83, subfamily B, polypeptide 1	1.63715	0.0252709
Glyma.03G032800	UDP-Glycosyltransferase superfamily protein	-2.19438	0.0100759
Glyma.03G034500	NB-ARC domain-containing disease resistance protein	-1.45943	0.0145208
Glyma.03G035300	Protein kinase superfamily protein	-1.03832	0.00411728
Glyma.03G035800	expansin A2	-4.10434	0.0456361
Glyma.03G037700	aspartate aminotransferase 1	-2.70895	0.0121317
Glyma.03G038000	Mitochondrial substrate carrier family protein	-2.29834	0.00761063
Glyma.03G038200	Peroxidase superfamily protein	-5.74147	0.0247763
Glyma.03G038700	Peroxidase superfamily protein	-3.29624	0.014611
Glyma.03G040000	lipid transfer protein 2	1.65227	0.018005
Glyma.03G040100	lipid transfer protein 1	2.14358	6.31e-05
Glyma.03G040900	Protein of unknown function (DUF567)	-3.62774	0.00164095
Glyma.03G041100	Unknown protein	-2.07863	0.000205434
Glyma.03G041200	PLAC8 family protein	-5.30378	0.00170603
Glyma.03G043200	LRR and NB-ARC domains-containing disease resistance protein	-1.15725	0.0149073
Glyma.03G044500	Disease resistance-responsive (dirigent-like protein) family protein	-4.021	6.51e-06
Glyma.03G044900	Disease resistance-responsive (dirigent-like protein) family protein	-6.79177	0.000274548
Glyma.03G045600	Disease resistance-responsive (dirigent-like protein) family protein	-1.09823	0.0264285
Glyma.03G046000	Disease resistance-responsive (dirigent-like protein) family protein	-4.01495	0.00752553
Glyma.03G047400	Disease resistance protein (TIR-NBS-LRR class) family	-1.54889	0.000893296
Glyma.03G048300	LRR and NB-ARC domains-containing disease resistance protein	-4.39232	0.0307529
Glyma.03G049200	plastid transcriptionally active 3	3.39232	0.0404706
Glyma.03G050500	gamma interferon responsive lysosomal thiol (GILT) reductase family protein	-1.46903	0.0198328
Glyma.03G050700	Thioredoxin superfamily protein	-1.25994	0.0432378
Glyma.03G053200	Unknown protein	4.93074	0.0214451
Glyma.03G054200	Unknown protein	2.81214	0.000582468
Glyma.03G054800	receptor like protein 6	-1.17244	0.0128486
Glyma.03G055100	Thiamine pyrophosphate dependent pyruvate decarboxylase family protein	-1.88608	0.0022759
Glyma.03G056000	Stress induced protein	1.33759	0.00665722
Glyma.03G060900	BCL-2-associated athanogene 6	-1.96391	8.39e-06
Glyma.03G061700	Carbohydrate-binding-like fold	-1.09276	0.0197523
Glyma.03G062100	Carbohydrate-binding-like fold	-1.38368	0.00358134
Glyma.03G063600	Transmembrane amino acid transporter family protein	-1.13122	0.00180665
Glyma.03G072100	Major facilitator superfamily protein	-1.46508	0.0117672
Glyma.03G072700	sulfate transporter 4.1	-1.84938	0.0174859
Glyma.03G073500	Bifunctional inhibitor/lipid-transfer protein/seed storage 2S albumin superfamily protein	-1.19622	0.00164905
Glyma.03G076000	Nucleotide-sugar transporter family protein	-1.36324	0.00273615
Glyma.03G078300	sulfoquinovosyldiacylglycerol 2	-1.52811	9.1e-06
Glyma.03G082800	Transducin/WD40 repeat-like superfamily protein	1.3155	0.0257446
Glyma.03G082900	Unknown protein	-1.34314	0.000263797
Glyma.03G083600	Mitochondrial substrate carrier family protein	-2.8264	0.0119968
Glyma.03G088300	Unknown protein	-1.85415	0.0371611
Glyma.03G088800	AGC (cAMP-dependent, cGMP-dependent and protein kinase C) kinase family protein	-4.22561	0.00010133
Glyma.03G091700	nuclear factor Y, subunit B3	-1.28867	0.0364562
Glyma.03G098600	alkenal reductase	-1.79305	1.31e-05
Glyma.03G098800	alkenal reductase	1.02099	0.00913594
Glyma.03G101000	multidrug resistance-associated protein 9	-1.06719	0.0488321
Glyma.03G103100	40s ribosomal protein SA B	3.14369	0.0275596
Glyma.03G104700	UDP-Glycosyltransferase superfamily protein	-1.12231	0.0289143
Glyma.03G107600	Nucleotide-diphospho-sugar transferase family protein	-4.42626	0.0296549
Glyma.03G109900	uclacyanin 1	-1.5579	0.00201955
Glyma.03G111000	glycine-tRNA ligases	-1.39111	0.0115381
Glyma.03G111900	Cell differentiation, Rcd1-like protein	-3.66297	0.0107798
Glyma.03G112700	ethylene-responsive element binding factor 13	-3.26303	0.0375626
Glyma.03G114900	Plant protein of unknown function (DUF247)	-1.54049	0.000156265
Glyma.03G115000	Plant protein of unknown function (DUF247)	-2.84435	0.0303911
Glyma.03G116000	F-box family protein	-1.7828	0.00395724
Glyma.03G116700	Integrase-type DNA-binding superfamily protein	-2.96578	0.00514931
Glyma.03G121400	AGC (cAMP-dependent, cGMP-dependent and protein kinase C) kinase family protein	7.75154	0.000520613
Glyma.03G121500	camelliol C synthase 1	-2.41666	4.75e-06
Glyma.03G121600	lupeol synthase 2	-1.7955	0.000677508
Glyma.03G122500	Major facilitator superfamily protein	1.13476	0.0347379
Glyma.03G123600	Cyclin family protein	-1.46202	0.00571151
Glyma.03G124300	Unknown protein	-1.18221	0.0117358
Glyma.03G125000	RAD-like 1	-3.18866	0.00164771
Glyma.03G125400	serine carboxypeptidase-like 45	-1.13007	0.00690706
Glyma.03G128200	bZIP transcription factor family protein	-1.58224	0.00035874
Glyma.03G128400	Unknown protein	-3.65535	0.0120899
Glyma.03G129100	pyrroline-5- carboxylate (P5C) reductase	-1.75851	0.00023445
Glyma.03G130100	Calcium-dependent phosphotriesterase superfamily protein	-1.02071	1.74e-06
Glyma.03G131200	2-oxoglutarate (2OG) and Fe(II)-dependent oxygenase superfamily protein	1.8977	0.00793445
Glyma.03G131300	Unknown protein	-1.16825	0.000347208
Glyma.03G131500	2-oxoglutarate (2OG) and Fe(II)-dependent oxygenase superfamily protein	-2.27009	0.046036
Glyma.03G131600	Unknown protein	-1.04303	0.00592101
Glyma.03G132700	beta-1,3-glucanase 1	-1.56116	0.0220322
Glyma.03G134100	Nucleotide-sugar transporter family protein	-1.08115	0.000275538
Glyma.03G134700	Unknown protein	-1.08221	2.87e-07
Glyma.03G134900	P-loop nucleoside triphosphate hydrolases superfamily protein with CH (Calponin Homology) domain	-1.87258	0.00411554
Glyma.03G135200	ABC-2 type transporter family protein	-3.22239	0.0475517
Glyma.03G135800	heat shock transcription factor B3	-1.98699	0.0366564
Glyma.03G137200	NB-ARC domain-containing disease resistance protein	-2.30793	3.63e-08
Glyma.03G137300	Leucine-rich repeat protein kinase family protein	-1.32153	0.000733572
Glyma.03G137600	Unknown protein	-2.62678	0.0183567
Glyma.03G138400	curculin-like (mannose-binding) lectin family protein / PAN domain-containing protein	-1.57833	0.0066267
Glyma.03G140300	Unknown protein	-1.97575	0.00279552
Glyma.03G140400	glycine-rich RNA-binding protein 3	-1.02351	0.0289818
Glyma.03G140700	Leucine-rich repeat receptor-like protein kinase family protein	-1.27472	0.000368689
Glyma.03G141200	basic helix-loop-helix (bHLH) DNA-binding superfamily protein	-1.44284	4.52e-05
Glyma.03G141600	Leucine-rich repeat protein kinase family protein	-1.81011	0.00302811
Glyma.03G141900	Unknown protein	-1.45314	0.000298097
Glyma.03G142100	cytochrome P450, family 93, subfamily D, polypeptide 1	-3.94687	0.00773501
Glyma.03G142800	Rhodanese/Cell cycle control phosphatase superfamily protein	-1.32293	0.0124442
Glyma.03G143500	myb-like HTH transcriptional regulator family protein	1.48904	0.0383974
Glyma.03G143700	cytochrome P450, family 93, subfamily D, polypeptide 1	-4.30433	8.69e-05
Glyma.03G144100	Nse4, component of Smc5/6 DNA repair complex	-1.43522	0.0162495
Glyma.03G147200	zinc finger protein 8	-1.42778	0.008311
Glyma.03G147700	Disease resistance-responsive (dirigent-like protein) family protein	-4.24759	0.00176729
Glyma.03G147800	Disease resistance-responsive (dirigent-like protein) family protein	-2.74723	0.0488893
Glyma.03G147900	Disease resistance-responsive (dirigent-like protein) family protein	-4.16993	0.00555264
Glyma.03G149200	Major facilitator superfamily protein	-4.97728	0.049239
Glyma.03G150200	Unknown protein	-4.55459	0.0345958
Glyma.03G151100	REF4-related 1	1.20231	0.0432454
Glyma.03G154200	PATATIN-like protein 9	-1.77034	0.0144734
Glyma.03G154300	Unknown protein	-5.20945	0.021389
Glyma.03G154700	Terpenoid cyclases/Protein prenyltransferases superfamily protein	-1.42794	0.00368161
Glyma.03G155800	Protein of unknown function (DUF581)	1.34568	0.0057045
Glyma.03G156700	sulfate transporter 3;1	-1.31266	0.014868
Glyma.03G157400	C2H2 and C2HC zinc fingers superfamily protein	-1.16197	0.00529016
Glyma.03G157600	Unknown protein	-1.99848	0.000723226
Glyma.03G157800	calmodulin-like 11	-5.86475	0.00099757
Glyma.03G160400	Unknown protein	-7.82337	0.000549545
Glyma.03G161400	lateral organ boundaries-domain 16	4.61471	0.0246193
Glyma.03G161700	Unknown protein	-1.32193	0.0182889
Glyma.03G161800	basic helix-loop-helix (bHLH) DNA-binding superfamily protein	-1.11264	0.0019626
Glyma.03G162500	ethylene-responsive element binding factor 15	-5.67243	0.0275121
Glyma.03G162800	phosphate transporter 1;7	1.39867	0.00619996
Glyma.03G166000	Unknown protein	-1.00689	0.0411902
Glyma.03G167500	Leucine-rich repeat transmembrane protein kinase family protein	-1.79342	0.00305075
Glyma.03G168600	DENN (AEX-3) domain-containing protein	-1.02033	0.0226569
Glyma.03G169200	Protein kinase superfamily protein	-1.36425	0.0029815
Glyma.03G169500	myosin XI B	-1.08914	0.00103194
Glyma.03G169600	Flavin-binding monooxygenase family protein	2.03423	0.0175228
Glyma.03G171900	NAD(P)-binding Rossmann-fold superfamily protein	-1.51425	0.00754437
Glyma.03G172800	Unknown protein	-1.96875	0.00503493
Glyma.03G173300	C2H2 and C2HC zinc fingers superfamily protein	-3.33653	0.0174395
Glyma.03G173700	Plant protein 1589 of unknown function	-1.29483	0.00273274
Glyma.03G175000	Lung seven transmembrane receptor family protein	-1.09087	0.0017822
Glyma.03G177500	related to AP2.7	-1.14938	0.00296365
Glyma.03G178100	ROP interactive partner 3	-1.27071	0.00748017
Glyma.03G181100	Protein of unknown function, DUF584	-2.84435	0.0393956
Glyma.03G181600	PHE ammonia lyase 1	-1.4041	0.027906
Glyma.03G181700	PHE ammonia lyase 1	-4.04505	0.00289933
Glyma.03G182500	Cysteine proteinases superfamily protein	-1.28122	0.000563006
Glyma.03G183500	Nucleotide-diphospho-sugar transferases superfamily protein	1.03705	0.0113201
Glyma.03G184000	methionine adenosyltransferase 3	-2.17927	0.000158012
Glyma.03G185400	Pectin lyase-like superfamily protein	-2.23133	0.037329
Glyma.03G187000	UDP-glucosyl transferase 73C1	2.48956	7.54e-05
Glyma.03G187900	2-oxoglutarate (2OG) and Fe(II)-dependent oxygenase superfamily protein	-5.89482	0.0201099
Glyma.03G189600	sequence-specific DNA binding transcription factors	-2.44581	5.84e-07
Glyma.03G189900	cytochrome P450, family 76, subfamily G, polypeptide 1	-1.66769	0.000152045
Glyma.03G192700	pleiotropic drug resistance 11	1.07699	0.0237686
Glyma.03G194300	protein binding	-1.02378	0.0199017
Glyma.03G196400	Glutaredoxin family protein	-1.30496	0.041235
Glyma.03G199000	AP2/B3-like transcriptional factor family protein	-2.95744	0.00111074
Glyma.03G199400	alpha/beta-Hydrolases superfamily protein	-1.23412	0.0333789
Glyma.03G200100	ovate family protein 13	1.01266	0.0399869
Glyma.03G200600	2-cysteine peroxiredoxin B	-1.19987	9.26e-05
Glyma.03G201000	Late embryogenesis abundant (LEA) hydroxyproline-rich glycoprotein family	-2.34969	0.00108497
Glyma.03G201100	Late embryogenesis abundant (LEA) hydroxyproline-rich glycoprotein family	-4.49354	0.00107319
Glyma.03G201200	Late embryogenesis abundant (LEA) hydroxyproline-rich glycoprotein family	-7.89178	0.000476485
Glyma.03G201300	Late embryogenesis abundant (LEA) hydroxyproline-rich glycoprotein family	-2.66577	0.0173491
Glyma.03G201500	Late embryogenesis abundant (LEA) hydroxyproline-rich glycoprotein family	-6.0015	0.000464153
Glyma.03G208800	auxin response factor 2	-1.71939	0.000426266
Glyma.03G209600	Nodulin MtN3 family protein	-3.03491	0.000912508
Glyma.03G209700	Uncharacterised protein family (UPF0497)	-3.75132	0.00203852
Glyma.03G210700	Phototropic-responsive NPH3 family protein	-1.62942	0.000833482
Glyma.03G212500	Unknown protein	-1.16398	0.00139551
Glyma.03G212600	Unknown protein	-1.22889	0.00833798
Glyma.03G215000	Late embryogenesis abundant 3 (LEA3) family protein	-3.02061	0.0126066
Glyma.03G215100	Protein of unknown function, DUF538	-1.30328	0.00340668
Glyma.03G215800	Plant invertase/pectin methylesterase inhibitor superfamily	-3.3079	0.0334265
Glyma.03G216100	glycosyl hydrolase 9B13	-1.51268	0.00413343
Glyma.03G216500	Unknown protein	2.49912	0.000226255
Glyma.03G218200	myb domain protein 12	-1.41157	0.0464943
Glyma.03G218600	Heat shock protein DnaJ with tetratricopeptide repeat	-1.41647	3.87e-05
Glyma.03G218700	beta-xylosidase 2	-1.29686	6.97e-05
Glyma.03G219900	RGA-like protein 3	-3.45943	0.0225529
Glyma.03G221700	myb domain protein 2	-1.35503	0.00081794
Glyma.03G222000	galactinol synthase 1	2.04865	0.00183655
Glyma.03G222300	HCO3- transporter family	1.04267	0.00388713
Glyma.03G222600	NAD(P)-binding Rossmann-fold superfamily protein	3.87968	6.8e-06
Glyma.03G224700	WRKY family transcription factor	-1.81895	0.000207862
Glyma.03G225400	Pectinacetylesterase family protein	-1.07846	5.95e-05
Glyma.03G227700	myb domain protein 61	-1.31475	0.000524698
Glyma.03G228800	Protein kinase superfamily protein	-1.101	7.09e-05
Glyma.03G230500	plus-3 domain-containing protein	-2.57268	0.000606726
Glyma.03G232600	Calmodulin-binding protein	-3.76553	0.0100518
Glyma.03G233300	Protein phosphatase 2C family protein	-1.18419	0.00166282
Glyma.03G233800	phloem protein 2-B15	-2.51141	0.011756
Glyma.03G236300	respiratory burst oxidase homolog B	-1.46643	0.00358804
Glyma.03G238900	NAD(P)-binding Rossmann-fold superfamily protein	1.17526	0.0372879
Glyma.03G240000	basic helix-loop-helix (bHLH) DNA-binding superfamily protein	-1.10693	0.00174699
Glyma.03G240500	Unknown protein	1.0896	0.015963
Glyma.03G246100	NIMA-related kinase 2	-1.09212	0.000636711
Glyma.03G246600	HXXXD-type acyl-transferase family protein	1.40571	0.0444978
Glyma.03G248900	Unknown protein	-6.63662	0.000859924
Glyma.03G250500	zinc ion binding;DNA binding	-1.11128	0.0136409
Glyma.03G251600	rotamase cyclophilin 2	-1.01861	0.00292823
Glyma.03G251700	Signal transduction histidine kinase, hybrid-type, ethylene sensor	-1.36391	0.000517179
Glyma.03G253600	Protein kinase superfamily protein	-2.30049	0.00016875
Glyma.03G254100	ABI-1-like 1	-1.07843	0.0444269
Glyma.03G254200	PIN domain-like family protein	-1.13465	0.0499713
Glyma.03G254400	Calcium-dependent lipid-binding (CaLB domain) family protein	-1.24462	0.013786
Glyma.03G255700	arabinogalactan protein 20	-2.34792	0.0151095
Glyma.03G256300	Protein of unknown function (DUF3133)	-1.03544	0.000687795
Glyma.03G256400	TRICHOME BIREFRINGENCE-LIKE 26	-1.88264	0.0495774
Glyma.03G256600	NAD(P)-binding Rossmann-fold superfamily protein	1.04716	0.00511287
Glyma.03G256900	alpha/beta-Hydrolases superfamily protein	-1.05104	6.9e-05
Glyma.03G257000	cyclic nucleotide gated channel 1	1.0379	0.0405115
Glyma.03G258300	auxin response factor 18	-1.02511	5.15e-06
Glyma.03G263000	RING/U-box superfamily protein	-3.21548	0.0271529
Glyma.03G264100	high affinity K+ transporter 5	-5.94251	0.0119606
Glyma.03G264300	PLAT/LH2 domain-containing lipoxygenase family protein	-1.62464	0.000335864
Glyma.04G003100	Arabidopsis phospholipase-like protein (PEARLI 4) family	-8.06878	0.000632754
Glyma.04G003300	NAD(P)-binding Rossmann-fold superfamily protein	1.37208	0.00171012
Glyma.04G003600	SBP (S-ribonuclease binding protein) family protein	1.43938	1.26e-05
Glyma.04G004300	Cyclophilin-like peptidyl-prolyl cis-trans isomerase family protein	-1.98319	0.000569322
Glyma.04G004600	Glycosyl hydrolase family 10 protein	-1.80418	0.0175043
Glyma.04G005400	proline-rich protein 2	-1.59775	0.00175819
Glyma.04G005500	Unknown protein	2.9357	0.000162856
Glyma.04G006600	SAUR-like auxin-responsive protein family	-4.85798	0.0336994
Glyma.04G008400	glycosyl hydrolase 9B18	-1.99044	0.000825168
Glyma.04G008900	GATA transcription factor 7	-1.24517	0.00588218
Glyma.04G009300	SHI-related sequence 5	-2.60334	0.0364222
Glyma.04G012500	cryptochrome-interacting basic-helix-loop-helix 1	-1.13504	0.0103067
Glyma.04G013800	jasmonate-zim-domain protein 1	-1.79513	8.79e-06
Glyma.04G020700	Unknown protein	-3.25449	0.0161698
Glyma.04G021000	DC1 domain-containing protein	1.44043	0.000746881
Glyma.04G021600	expansin 11	-2.26466	9.19e-05
Glyma.04G022100	Basic-leucine zipper (bZIP) transcription factor family protein	-1.23056	0.00314171
Glyma.04G022500	Subtilisin-like serine endopeptidase family protein	-1.29756	0.0208082
Glyma.04G023900	tubulin beta-1 chain	-1.22895	0.00199168
Glyma.04G027400	SHI-related sequence 5	2.59904	0.0164422
Glyma.04G027500	vacuolar proton ATPase A3	-1.77638	3.3e-05
Glyma.04G028600	beta-galactosidase 3	-1.17437	0.0359872
Glyma.04G028700	cytokinin oxidase 5	-2.13635	0.00290859
Glyma.04G028900	cytokinin oxidase 5	-2.17978	0.000435656
Glyma.04G029200	BEL1-like homeodomain 11	-2.1526	0.00194991
Glyma.04G030100	cytochrome P450, family 722, subfamily A, polypeptide 1	-1.56259	0.0237859
Glyma.04G030400	Glycosyl hydrolase superfamily protein	-1.54619	0.0138009
Glyma.04G032200	Unknown protein	-1.56464	2.35e-05
Glyma.04G032800	Protein of unknown function (DUF1195)	-1.63553	0.00010404
Glyma.04G033500	J-domain protein required for chloroplast accumulation response 1	-1.19432	0.00696695
Glyma.04G033700	DNA glycosylase superfamily protein	-1.07245	0.0318455
Glyma.04G034400	GNS1/SUR4 membrane protein family	-5.05311	0.0270271
Glyma.04G035700	Homeodomain-like superfamily protein	-2.18133	0.0154407
Glyma.04G040300	HXXXD-type acyl-transferase family protein	-3.33985	0.0163596
Glyma.04G041200	DREB and EAR motif protein 3	1.42691	0.000377777
Glyma.04G041300	P-loop containing nucleoside triphosphate hydrolases superfamily protein	-1.12212	0.000557043
Glyma.04G041500	Granulin repeat cysteine protease family protein	-1.78571	0.00642545
Glyma.04G042500	S-locus lectin protein kinase family protein	-2.0612	0.0114102
Glyma.04G044600	Subtilase family protein	-1.83769	0.0024244
Glyma.04G045500	cyclin d5;1	-1.2003	0.0337006
Glyma.04G047000	alpha/beta-Hydrolases superfamily protein	-3.37504	0.000141968
Glyma.04G048800	lipases;hydrolases, acting on ester bonds	-2.7929	0.000670821
Glyma.04G049200	branched-chain amino acid transaminase 2	-1.91461	0.0176309
Glyma.04G052000	heat shock transcription factor A2	-1.28622	0.00442424
Glyma.04G052800	Protein of unknown function (DUF3511)	-1.23471	0.00845979
Glyma.04G053500	Unknown protein	-1.76471	0.0419532
Glyma.04G053600	Albino or Glassy Yellow 1	-3.08901	0.0010606
Glyma.04G054500	17.6 kDa class II heat shock protein	1.6818	0.0129986
Glyma.04G055200	mechanosensitive channel of small conductance-like 10	-1.75159	0.000113693
Glyma.04G055500	Duplicated homeodomain-like superfamily protein	-2.42231	0.000579907
Glyma.04G055600	cytokinin oxidase 7	-1.06893	0.00605465
Glyma.04G056900	Protein kinase superfamily protein	2.23704	0.00613089
Glyma.04G057800	3-ketoacyl-CoA synthase 10	-1.20624	0.0135008
Glyma.04G060600	early nodulin-like protein 14	-1.79986	0.0246125
Glyma.04G063500	Xanthine/uracil permease family protein	-1.85732	0.000231566
Glyma.04G063800	cellulose synthase family protein	-1.02933	0.00885027
Glyma.04G064800	calcium-binding EF hand family protein	-1.21299	0.0246017
Glyma.04G069500	HCO3- transporter family	-2.11894	0.00214422
Glyma.04G070100	Flavin-binding monooxygenase family protein	-4.61471	0.016041
Glyma.04G070800	paramyosin-related	-1.11981	0.00874418
Glyma.04G071000	gibberellin 3-oxidase 1	-1.43872	0.00475745
Glyma.04G071400	TIFY domain protein 8	-1.00372	0.000601267
Glyma.04G073500	potassium channel in Arabidopsis thaliana 3	-1.96467	0.00819653
Glyma.04G074000	O-Glycosyl hydrolases family 17 protein	-1.01534	0.0140182
Glyma.04G076400	cyclic nucleotide-gated channel 14	1.19696	0.034882
Glyma.04G076500	Cellulose-synthase-like C5	-1.28591	0.00771167
Glyma.04G078000	SAUR-like auxin-responsive protein family	-2.33184	0.0329158
Glyma.04G079300	Unknown protein	-1.24615	0.000162939
Glyma.04G079600	BURP domain-containing protein	-2.00886	0.000193666
Glyma.04G080100	proline extensin-like receptor kinase 1	1.18695	0.00373781
Glyma.04G081700	Tesmin/TSO1-like CXC domain-containing protein	-1.25996	0.00033139
Glyma.04G082700	Major facilitator superfamily protein	-1.22371	0.000387844
Glyma.04G086300	NADP-malic enzyme 3	-2.75738	5.53e-07
Glyma.04G086600	amino acid permease 1	-3.25481	0.000140516
Glyma.04G088500	tubulin alpha-2 chain	-1.35601	5.96e-06
Glyma.04G090000	hydroxyproline-rich glycoprotein family protein	-1.45206	0.0128759
Glyma.04G090100	beta HLH protein 93	-2.43901	0.00487199
Glyma.04G091100	Rhamnogalacturonate lyase family protein	-1.72403	0.0142407
Glyma.04G091800	Eukaryotic aspartyl protease family protein	-2.25775	7.64e-05
Glyma.04G094200	MSCS-like 3	-1.81543	0.00196334
Glyma.04G094800	Plant-specific transcription factor YABBY family protein	-2.74024	0.0157747
Glyma.04G095700	dsRNA-binding domain-like superfamily protein	1.01981	0.000360133
Glyma.04G098400	basic helix-loop-helix (bHLH) DNA-binding superfamily protein	-2.71319	0.00539952
Glyma.04G100600	RNA-binding (RRM/RBD/RNP motifs) family protein	-1.31282	0.0224641
Glyma.04G101000	Outer arm dynein light chain 1 protein	-1.20594	6.15e-06
Glyma.04G102800	Major facilitator superfamily protein	-2.62803	0.0467217
Glyma.04G103200	VQ motif-containing protein	-1.82045	0.0129687
Glyma.04G103600	Haloacid dehalogenase-like hydrolase (HAD) superfamily protein	-1.70569	0.00361135
Glyma.04G104100	Protein of unknown function (DUF833)	-3.04564	0.0252298
Glyma.04G104300	Sec14p-like phosphatidylinositol transfer family protein	-2.00799	0.0110096
Glyma.04G104500	Phosphoglycerate mutase family protein	-2.22502	9.8e-06
Glyma.04G104800	Protein of unknown function (DUF581)	-1.29818	0.015121
Glyma.04G105900	lipoxygenase 1	-5.30743	0.00214853
Glyma.04G107500	glutathione S-transferase TAU 8	-2.46563	0.000171891
Glyma.04G107600	glutathione S-transferase TAU 8	-5.51833	1.2e-05
Glyma.04G113300	FAD-binding Berberine family protein	-1.96861	0.00270844
Glyma.04G113400	FAD-binding Berberine family protein	-4.52982	0.011041
Glyma.04G113800	Unknown protein	-1.61218	0.0243488
Glyma.04G113900	Unknown protein	-1.69249	0.00766794
Glyma.04G114100	P-loop containing nucleoside triphosphate hydrolases superfamily protein	-2.0697	0.000473684
Glyma.04G114200	P-loop containing nucleoside triphosphate hydrolases superfamily protein	-1.56878	0.0125251
Glyma.04G118700	Plant invertase/pectin methylesterase inhibitor superfamily protein	-1.1778	0.000564189
Glyma.04G119600	SKU5 similar 1	-1.56668	0.000698364
Glyma.04G119700	Haloacid dehalogenase-like hydrolase (HAD) superfamily protein	-1.82591	0.00234787
Glyma.04G121700	Unknown protein	-5.01006	0.000790428
Glyma.04G124200	ABA-responsive element binding protein 3	-1.47613	0.0063846
Glyma.04G126200	Homeodomain-like superfamily protein	-1.33271	0.0448092
Glyma.04G127100	cysteine-rich RLK (RECEPTOR-like protein kinase) 10	-1.0788	0.0273041
Glyma.04G131100	NmrA-like negative transcriptional regulator family protein	-8.09276	0.000602145
Glyma.04G135200	Unknown protein	-1.03868	0.0122181
Glyma.04G136000	Eukaryotic aspartyl protease family protein	-1.88991	0.000212803
Glyma.04G136400	Unknown protein	-1.09858	0.0218015
Glyma.04G137100	Unknown protein	-7.11374	0.00134909
Glyma.04G137600	response regulator 9	-5.04439	0.0399989
Glyma.04G139500	Unknown protein	-1.25761	0.0478307
Glyma.04G142900	ATP citrate lyase (ACL) family protein	-1.04583	0.00462125
Glyma.04G145100	Protein of unknown function, DUF617	1.01896	0.0087996
Glyma.04G146100	NHL domain-containing protein	-1.11356	0.00309769
Glyma.04G147600	SPX domain gene 2	-1.07997	0.0112799
Glyma.04G148400	AGC (cAMP-dependent, cGMP-dependent and protein kinase C) kinase family protein	-1.11367	0.000293764
Glyma.04G149300	3-ketoacyl-CoA synthase 11	-2.69311	0.000344783
Glyma.04G149400	SOUL heme-binding family protein	-7.62571	0.000450924
Glyma.04G149500	transducin family protein / WD-40 repeat family protein	-1.50873	0.0128418
Glyma.04G150500	GRAS family transcription factor family protein	-1.06473	0.00115685
Glyma.04G152800	Unknown protein	1.39159	0.000972515
Glyma.04G153700	Cellulose synthase family protein	-1.19702	0.00107386
Glyma.04G153800	Unknown protein	-1.14684	0.00672552
Glyma.04G156800	Unknown protein	-1.70619	0.00134417
Glyma.04G157000	enolase 1	-2.90689	0.0159991
Glyma.04G160100	COBRA-like extracellular glycosyl-phosphatidyl inositol-anchored protein family	-1.54964	0.00088819
Glyma.04G162300	Unknown protein	-3.43296	0.0490405
Glyma.04G167100	BED zinc finger ;hAT family dimerisation domain	-3.21205	0.00610232
Glyma.04G170100	myb domain protein 94	1.40628	0.000261733
Glyma.04G170500	2-oxoglutarate (2OG) and Fe(II)-dependent oxygenase superfamily protein	-1.30656	0.000661663
Glyma.04G170800	nodulin MtN21 /EamA-like transporter family protein	-1.44116	0.00798554
Glyma.04G172800	Galactose mutarotase-like superfamily protein	-4.04439	0.0453711
Glyma.04G174700	Leucine-rich repeat protein kinase family protein	-1.24793	0.0461329
Glyma.04G176000	Nodulin-like / Major Facilitator Superfamily protein	-1.27554	4e-05
Glyma.04G176300	Unknown protein	-2.7425	0.0466366
Glyma.04G178500	Unknown protein	-4.1416	7.89e-06
Glyma.04G178900	Unknown protein	-2.38405	0.00344786
Glyma.04G179400	Putative thiol-disulphide oxidoreductase DCC	1.47782	8.62e-06
Glyma.04G179600	Unknown protein	-1.10022	0.00928233
Glyma.04G179800	GATA type zinc finger transcription factor family protein	-1.01659	0.00258143
Glyma.04G179900	Unknown protein	-1.02603	0.00336991
Glyma.04G180400	BURP domain-containing protein	-1.61693	0.0280422
Glyma.04G183100	similar to RCD one 2	-2.00767	6.97e-06
Glyma.04G184400	SKP1/ASK-interacting protein 16	-1.10585	0.00150504
Glyma.04G184500	Unknown protein	-1.9241	5.37e-05
Glyma.04G185800	Protein of Unknown Function (DUF239)	-1.02994	0.0195386
Glyma.04G187300	myb domain protein 86	-2.42146	0.0198067
Glyma.04G187900	C2 calcium/lipid-binding and GRAM domain containing protein	1.59868	0.000308183
Glyma.04G188800	with no lysine (K) kinase 3	-1.41371	2.11e-05
Glyma.04G191100	Pectin lyase-like superfamily protein	-1.7557	0.00198955
Glyma.04G191200	AAA-type ATPase family protein	-1.72522	0.00250296
Glyma.04G192500	Xanthine/uracil permease family protein	-1.72878	0.00329999
Glyma.04G193900	Unknown protein	1.19981	0.0043983
Glyma.04G194200	AMP-dependent synthetase and ligase family protein	-1.50422	3.59e-06
Glyma.04G194800	calmodulin-like 38	1.79506	0.0432623
Glyma.04G196700	non-specific phospholipase C6	-1.38479	0.000548327
Glyma.04G198600	Nodulin MtN3 family protein	-1.51315	0.002793
Glyma.04G198700	DHHC-type zinc finger family protein	-4.08746	0.0464033
Glyma.04G199900	basic helix-loop-helix (bHLH) DNA-binding superfamily protein	-1.63404	0.000954566
Glyma.04G201000	Histone superfamily protein	1.19472	0.000916882
Glyma.04G201600	beta glucosidase 12	-1.85854	5.99e-05
Glyma.04G202300	Rubredoxin-like superfamily protein	-2.12194	0.000452117
Glyma.04G206000	OSBP(oxysterol binding protein)-related protein 1C	-2.72583	0.00346857
Glyma.04G206100	phosphatidylinositol-4-phosphate 5-kinase 1	-1.24622	0.00161748
Glyma.04G206800	SAUR-like auxin-responsive protein family	-1.27302	0.0080577
Glyma.04G207000	Unknown protein	-1.08871	0.00244264
Glyma.04G207500	FAR1-related sequence 5	-4.58496	0.0244561
Glyma.04G208400	Glycosyl hydrolase family 35 protein	-1.78219	0.0339362
Glyma.04G209700	alpha/beta-Hydrolases superfamily protein	-1.02591	0.0250841
Glyma.04G212200	cation/hydrogen exchanger 15	2.98423	0.0176041
Glyma.04G214000	cell wall / vacuolar inhibitor of fructosidase 2	-2.13226	0.00214251
Glyma.04G214700	MAP kinase substrate 1	-1.62864	1.93e-05
Glyma.04G219800	Unknown protein	1.30246	0.00633113
Glyma.04G220600	Peroxidase superfamily protein	-2.47393	0.00932237
Glyma.04G220700	Major facilitator superfamily protein	1.64853	0.000256082
Glyma.04G221800	Homeodomain-like transcriptional regulator	-1.65215	0.00466071
Glyma.04G222100	expansin A8	-2.29749	0.00121659
Glyma.04G223700	methyl esterase 17	1.06203	0.000182446
Glyma.04G224500	alpha/beta-Hydrolases superfamily protein	-4.12928	0.0466304
Glyma.04G224600	Calcium-dependent lipid-binding (CaLB domain) family protein	1.13785	0.010543
Glyma.04G225000	Unknown protein	1.19003	8.45e-06
Glyma.04G225400	Peptidase C78, ubiquitin fold modifier-specific peptidase 1/ 2	-4.83289	0.0119067
Glyma.04G227700	O-methyltransferase 1	-1.01546	0.00600449
Glyma.04G228900	Unknown protein	-3.22781	0.0372802
Glyma.04G229800	heat shock protein 21	2.29146	0.00339308
Glyma.04G229900	Unknown protein	-1.39274	0.00352369
Glyma.04G230400	Unknown protein	-5.25402	5.92e-05
Glyma.04G231400	homeobox 7	1.03155	0.0060405
Glyma.04G234600	RWP-RK domain-containing protein	1.82166	0.00741848
Glyma.04G235400	IQ-domain 21	-1.93948	1.54e-07
Glyma.04G238100	Nodulin MtN3 family protein	-1.91617	0.0282547
Glyma.04G238400	basic helix-loop-helix (bHLH) DNA-binding superfamily protein	-1.60929	0.0140241
Glyma.04G240600	serine carboxypeptidase-like 42	-1.7901	0.000265418
Glyma.04G241200	Unknown protein	1.57719	0.0104973
Glyma.04G241400	Nodulin MtN3 family protein	-1.5942	0.000797213
Glyma.04G241800	Unknown protein	-1.08239	0.00111835
Glyma.04G242300	plantacyanin	-2.57191	0.00225147
Glyma.04G242500	Flavin-binding monooxygenase family protein	-1.34792	0.0472467
Glyma.04G242800	ACT domain repeat 3	-1.10566	7.48e-05
Glyma.04G245300	Protein kinase protein with adenine nucleotide alpha hydrolases-like domain	-1.15955	0.0202178
Glyma.04G246600	Cyclin A1;1	-1.78598	0.023463
Glyma.04G247100	Unknown protein	-1.27029	0.0013094
Glyma.04G247300	beta-galactosidase 16	2.32193	0.00240212
Glyma.04G248700	Eukaryotic aspartyl protease family protein	-1.05914	0.000133755
Glyma.04G249700	Chlorophyll A-B binding family protein	-1.4592	0.000928784
Glyma.04G250100	Adenine nucleotide alpha hydrolases-like superfamily protein	-1.93947	0.000613268
Glyma.04G251100	nodulin MtN21 /EamA-like transporter family protein	-2.36075	0.0463141
Glyma.04G252300	like AUX1 3	-1.45314	0.0258152
Glyma.04G252600	C2H2-like zinc finger protein	1.74233	6e-08
Glyma.04G253900	Unknown protein	-2.53368	5.69e-06
Glyma.04G254500	Rhomboid-related intramembrane serine protease family protein	-1.31827	0.0456911
Glyma.04G255400	cellulose synthase like G2	-1.70302	0.00260829
Glyma.04G257300	Unknown protein	-1.05281	0.000441061
Glyma.05G005400	myb domain protein 118	-3.45396	0.000348045
Glyma.05G006200	Tudor/PWWP/MBT superfamily protein	-1.34294	0.00742783
Glyma.05G006500	Unknown protein	-4.45943	0.0483357
Glyma.05G007800	Tetratricopeptide repeat (TPR)-like superfamily protein	-1.61996	0.000482839
Glyma.05G008500	Unknown protein	-1.81855	0.0249753
Glyma.05G009800	Unknown protein	2.57399	0.024424
Glyma.05G009900	Protein kinase superfamily protein	3.564	1.4e-05
Glyma.05G011900	pleiotropic drug resistance 4	-1.31293	0.00373761
Glyma.05G014300	Cyclophilin-like peptidyl-prolyl cis-trans isomerase family protein	-2.02906	0.00165053
Glyma.05G014600	RNI-like superfamily protein	-1.54386	0.0022744
Glyma.05G014900	ATP binding microtubule motor family protein	-1.36548	0.000525713
Glyma.05G015400	ATPase E1-E2 type family protein / haloacid dehalogenase-like hydrolase family protein	-2.32236	2.35e-06
Glyma.05G016500	Calcium-dependent phosphotriesterase superfamily protein	-1.77132	0.0106101
Glyma.05G017100	Unknown protein	-3.54432	0.0373345
Glyma.05G019200	cytochrome P450, family 78, subfamily A, polypeptide 10	-5.30378	0.00178433
Glyma.05G019300	Unknown protein	-4.90689	0.00812036
Glyma.05G019400	transporter associated with antigen processing protein 2	-1.02353	0.00238272
Glyma.05G021900	Cytochrome P450 superfamily protein	-5.59991	0.0109635
Glyma.05G022100	Cytochrome P450 superfamily protein	-6.08746	0.0151785
Glyma.05G022600	UDP-glucose 6-dehydrogenase family protein	2.62265	6e-07
Glyma.05G023800	Flavin-binding monooxygenase family protein	-1.37564	0.0312925
Glyma.05G024000	Leucine-rich repeat protein kinase family protein	-2.85218	0.0125221
Glyma.05G025600	expansin A1	-1.51946	0.000671024
Glyma.05G026000	Unknown protein	-3.05889	0.00389422
Glyma.05G027400	TEOSINTE BRANCHED, cycloidea and PCF (TCP) 14	1.05813	0.0124519
Glyma.05G029100	aldehyde dehydrogenase 12A1	-1.00671	0.0115766
Glyma.05G030100	Leucine-rich repeat protein kinase family protein	-1.33048	0.0102297
Glyma.05G030200	Integral membrane HPP family protein	2.17834	0.0398501
Glyma.05G030300	Major facilitator superfamily protein	1.85914	0.017876
Glyma.05G031200	catalytics	2.33371	0.000663773
Glyma.05G031700	Dynein light chain type 1 family protein	1.33426	0.00131428
Glyma.05G033600	Unknown protein	-6.70874	0.00074835
Glyma.05G035500	nodulin MtN21 /EamA-like transporter family protein	-1.16211	0.0367446
Glyma.05G036300	spermidine synthase 1	-4.49185	0.014746
Glyma.05G036800	basic helix-loop-helix (bHLH) DNA-binding superfamily protein	-5.45869	0.000273058
Glyma.05G037900	pantothenate kinase 2	-1.52329	0.000976184
Glyma.05G039100	Leucine-rich repeat transmembrane protein kinase	-1.02023	0.0436468
Glyma.05G041100	Adenine nucleotide alpha hydrolases-like superfamily protein	-2.07315	1.27e-06
Glyma.05G041400	plant intracellular ras group-related LRR 1	-1.61153	0.0111158
Glyma.05G042000	Plant protein of unknown function (DUF868)	-1.85678	0.000649398
Glyma.05G042200	nitrate transmembrane transporters	-1.00926	0.0216055
Glyma.05G043600	alpha/beta-Hydrolases superfamily protein	-1.16858	0.0050281
Glyma.05G044000	Pectin lyase-like superfamily protein	-1.2586	0.0113853
Glyma.05G045800	Unknown protein	1.22943	0.00139291
Glyma.05G046900	arginosuccinate synthase family	-1.26932	0.00166334
Glyma.05G047100	calmodulin-like 38	-6.90087	0.00432993
Glyma.05G048300	LRR and NB-ARC domains-containing disease resistance protein	1.50901	0.0372765
Glyma.05G048500	Unknown protein	3.02975	0.0349292
Glyma.05G048600	Protein of unknown function (DUF579)	-2.82443	0.0156172
Glyma.05G049300	GRAS family transcription factor	-1.46462	0.0158446
Glyma.05G050100	Glucose-methanol-choline (GMC) oxidoreductase family protein	-1.22239	0.0336702
Glyma.05G052800	Protein of unknown function (DUF1442)	-1.75302	0.0241953
Glyma.05G054600	Cell cycle regulated microtubule associated protein	-1.23613	0.0399165
Glyma.05G055100	Bifunctional inhibitor/lipid-transfer protein/seed storage 2S albumin superfamily protein	-1.18431	2.24e-05
Glyma.05G056800	OSBP(oxysterol binding protein)-related protein 2A	-1.01482	8.65e-05
Glyma.05G057500	Bifunctional inhibitor/lipid-transfer protein/seed storage 2S albumin superfamily protein	-2.22239	0.0177887
Glyma.05G057800	Bifunctional inhibitor/lipid-transfer protein/seed storage 2S albumin superfamily protein	-2.163	3.76e-06
Glyma.05G058100	Lactate/malate dehydrogenase family protein	-1.1776	6.23e-05
Glyma.05G058900	Eukaryotic aspartyl protease family protein	-1.56939	5.99e-05
Glyma.05G064600	Plant VAMP (vesicle-associated membrane protein) family protein	1.13219	0.00243321
Glyma.05G065700	expansin-like B1	-4.66748	0.00394914
Glyma.05G066500	ureidoglycine aminohydrolase	-1.02367	0.000146265
Glyma.05G068000	chloroplast beta-amylase	-2.68979	0.000587304
Glyma.05G069100	expansin-like B1	-2.75489	0.000398248
Glyma.05G074600	hAT dimerisation domain-containing protein	-1.67377	0.00643593
Glyma.05G075100	AMP-dependent synthetase and ligase family protein	-1.41143	6.63e-06
Glyma.05G075200	AMP-dependent synthetase and ligase family protein	-1.6749	0.0354862
Glyma.05G076100	Unknown protein	-1.31741	0.00765935
Glyma.05G080200	phytochrome kinase substrate 4	-1.85569	0.00038135
Glyma.05G083100	somatic embryogenesis receptor-like kinase 1	-2.06559	0.000915391
Glyma.05G084800	Unknown protein	-3.3594	0.000351862
Glyma.05G084900	Nucleic acid-binding, OB-fold-like protein	-1.89566	0.0113282
Glyma.05G086400	Cellulose-synthase-like C5	-2.44701	0.00314898
Glyma.05G088800	IQ-domain 2	-1.18267	0.0366033
Glyma.05G090800	Unknown protein	-1.09264	0.0132396
Glyma.05G090900	CDPK-related kinase	-1.29985	0.00263148
Glyma.05G091700	Protein of Unknown Function (DUF239)	-1.23971	0.00397178
Glyma.05G091800	Plant protein of unknown function (DUF869)	-1.04086	0.0060558
Glyma.05G092900	Unknown protein	-1.4729	0.00414672
Glyma.05G094300	Unknown protein	-3.32992	0.0143742
Glyma.05G095600	Amino acid kinase family protein	-1.08195	0.0284582
Glyma.05G099300	Unknown protein	-3.79426	0.0229391
Glyma.05G101700	natural resistance-associated macrophage protein 3	-1.05812	0.000647971
Glyma.05G102100	arabinogalactan protein 18	-1.24454	0.00834726
Glyma.05G103400	GRAS family transcription factor	-1.97975	0.0009654
Glyma.05G103800	Unknown protein	-1.26963	0.00826488
Glyma.05G104000	Phototropic-responsive NPH3 family protein	-1.23337	0.00116544
Glyma.05G105400	Unknown protein	-1.31649	0.00424503
Glyma.05G106900	Galactosyl transferase GMA12/MNN10 family protein	-2.53684	0.0111557
Glyma.05G107500	VQ motif-containing protein	-4.3346	0.00847614
Glyma.05G107600	ACT domain repeat 1	1.76375	0.0211577
Glyma.05G108200	basic leucine-zipper 5	-2.18658	0.00934664
Glyma.05G108400	Unknown protein	-4.83289	0.0176933
Glyma.05G108600	Integrase-type DNA-binding superfamily protein	-1.72138	0.000533082
Glyma.05G110600	basic helix-loop-helix (bHLH) DNA-binding superfamily protein	-1.1306	0.0161653
Glyma.05G111100	Unknown protein	1.54057	0.00451046
Glyma.05G112200	lsd one like 1	-1.30179	0.0261862
Glyma.05G114000	Pectin lyase-like superfamily protein	-6.2854	0.00129112
Glyma.05G119000	light harvesting complex photosystem II subunit 6	-1.00585	0.038075
Glyma.05G119300	Chloroplast-targeted copper chaperone protein	-2.22444	0.00276324
Glyma.05G119600	BRI1-associated receptor kinase	-1.76818	0.0496069
Glyma.05G121500	Vacuolar iron transporter (VIT) family protein	2.61697	0.00126406
Glyma.05G124900	FAD-binding Berberine family protein	-8.90509	1.49e-05
Glyma.05G125200	FAD-binding Berberine family protein	-3.43155	0.0318274
Glyma.05G125600	FAD-binding Berberine family protein	-1.12368	0.00427578
Glyma.05G125800	FAD-binding Berberine family protein	-1.23354	0.00657781
Glyma.05G126000	fatty acid hydroxylase 1	-1.13534	0.000236823
Glyma.05G126400	Leucine-rich repeat transmembrane protein kinase	-3.94486	0.011471
Glyma.05G126800	Unknown protein	2.72701	2.34e-06
Glyma.05G128400	Unknown protein	2.44668	0.0494765
Glyma.05G130400	Protein of unknown function (DUF616)	-2.80735	0.0247837
Glyma.05G133400	Pectin lyase-like superfamily protein	-1.38187	0.00561697
Glyma.05G133500	1-cysteine peroxiredoxin 1	1.68381	0.00019079
Glyma.05G136100	glutamate decarboxylase 4	-5.95884	0.00681905
Glyma.05G137800	senescence-related gene 1	-5.29278	0.0192385
Glyma.05G139500	Protein kinase superfamily protein	1.27944	0.0112069
Glyma.05G140900	nine-cis-epoxycarotenoid dioxygenase 5	-1.89011	0.000902674
Glyma.05G141200	jasmonate-zim-domain protein 8	-5.42626	0.0261021
Glyma.05G141300	Aldolase-type TIM barrel family protein	-1.01025	0.000355866
Glyma.05G141600	Unknown protein	-1.44146	0.00567969
Glyma.05G141700	receptor like protein 29	-3.92811	3.16e-05
Glyma.05G143000	Unknown protein	-4.70044	0.0100626
Glyma.05G143200	Chaperone DnaJ-domain superfamily protein	-1.39043	0.00208914
Glyma.05G143400	Unknown protein	-1.10212	0.00266278
Glyma.05G144400	Leucine-rich repeat protein kinase family protein	-1.31528	0.000200628
Glyma.05G147000	caffeoyl-CoA 3-O-methyltransferase	-3.39941	0.0171348
Glyma.05G149100	Immunoglobulin E-set superfamily protein	-1.74322	0.0130144
Glyma.05G149500	Amidase family protein	-1.35061	5.99e-05
Glyma.05G151300	selenium-binding protein 1	-1.41678	0.000883109
Glyma.05G151400	ralf-like 32	-1.4746	0.0379928
Glyma.05G152700	Unknown protein	-1.34949	0.0173344
Glyma.05G153200	Chalcone and stilbene synthase family protein	-1.16226	2.92e-06
Glyma.05G154300	Carbohydrate-binding X8 domain superfamily protein	-1.43578	0.000881649
Glyma.05G154400	Carbohydrate-binding X8 domain superfamily protein	-4.91535	0.00020241
Glyma.05G158800	Leucine-rich repeat protein kinase family protein	-1.16084	0.00326029
Glyma.05G159000	Protein of unknown function (DUF688)	-1.64538	0.000435201
Glyma.05G160900	Unknown protein	-1.27525	0.00187878
Glyma.05G161200	Plant protein of unknown function (DUF641)	-1.2657	0.0122025
Glyma.05G162400	Unknown protein	-1.39374	0.000340608
Glyma.05G163400	GDSL-like Lipase/Acylhydrolase superfamily protein	-1.09201	0.00303428
Glyma.05G165600	NB-ARC domain-containing disease resistance protein	-1.59843	0.000436831
Glyma.05G169100	RmlC-like cupins superfamily protein	-3.9752	0.0296915
Glyma.05G170700	Subtilase family protein	-1.39883	0.000140901
Glyma.05G170800	Transcription factor jumonji (jmj) family protein / zinc finger (C5HC2 type) family protein	-1.02204	0.0055376
Glyma.05G174100	senescence associated gene 18	1.74643	0.00362081
Glyma.05G174200	Melibiase family protein	1.13055	0.00963505
Glyma.05G175000	beta-1,4-N-acetylglucosaminyltransferase family protein	1.38682	0.000111099
Glyma.05G175300	endoplasmic reticulum-type calcium-transporting ATPase 3	-1.3152	0.00157092
Glyma.05G176700	Unknown protein	-1.45893	0.00475713
Glyma.05G178500	Phototropic-responsive NPH3 family protein	-1.36075	0.0249318
Glyma.05G178700	annexin 2	-2.45323	0.000522415
Glyma.05G180200	Protein of unknown function (DUF630 and DUF632)	-1.53853	0.000295853
Glyma.05G183200	nuclear factor Y, subunit B3	-1.16009	0.0353831
Glyma.05G188000	Unknown protein	-1.56359	0.00266819
Glyma.05G188900	RING/U-box superfamily protein	-1.926	0.0268307
Glyma.05G189300	with no lysine (K) kinase 6	-1.64935	0.00235136
Glyma.05G191100	chloroplastic NIFS-like cysteine desulfurase	-2.62924	0.000907437
Glyma.05G191500	Unknown protein	1.23955	0.0168865
Glyma.05G192300	Unknown protein	-2.12885	0.00169984
Glyma.05G194400	Regulator of chromosome condensation (RCC1) family protein	-1.03408	0.00145026
Glyma.05G195800	Unknown protein	-1.14861	0.00735935
Glyma.05G195900	Unknown protein	-1.33194	0.00837978
Glyma.05G202000	Protein kinase superfamily protein	-1.80439	0.00035223
Glyma.05G202300	NAC domain containing protein 83	-1.85896	0.0147605
Glyma.05G202600	homolog of Medicago truncatula MTN3	5.44294	0.0324813
Glyma.05G204800	osmotin 34	1.27177	0.00287658
Glyma.05G206000	Unknown protein	-1.57676	0.00961677
Glyma.05G207200	glutathione peroxidase 6	-2.11548	0.000479575
Glyma.05G207500	beta-6 tubulin	-1.09054	0.00557301
Glyma.05G207900	Protein of unknown function (DUF3527)	-1.42819	0.00225205
Glyma.05G208700	plasma membrane intrinsic protein 1;4	-1.1319	0.022391
Glyma.05G209800	CCT motif family protein	1.8618	0.0194076
Glyma.05G210900	Pectin lyase-like superfamily protein	-1.08878	0.00224989
Glyma.05G211600	Heavy metal transport/detoxification superfamily protein	-1.3682	0.0229731
Glyma.05G214300	Leucine-rich repeat protein kinase family protein	-1.27718	0.0033403
Glyma.05G214400	cytokinin response factor 2	1.05889	0.00583273
Glyma.05G215500	HMG (high mobility group) box protein	-1.43686	0.0208863
Glyma.05G216400	glycosyl hydrolase 9C2	-1.79543	9.07e-05
Glyma.05G218100	transcriptional coactivator p15 (PC4) family protein (KELP)	-2.56228	0.0432411
Glyma.05G218200	DNAJ heat shock family protein	-2.01125	0.00190553
Glyma.05G218300	Unknown protein	-1.59212	0.0281659
Glyma.05G218700	RING/U-box superfamily protein	-1.15265	0.00360875
Glyma.05G220900	Leucine-rich repeat protein kinase family protein	1.72437	0.0179702
Glyma.05G221000	Protein kinase protein with adenine nucleotide alpha hydrolases-like domain	-3.41093	0.00194162
Glyma.05G222400	ACC oxidase 1	-2.0679	0.00185918
Glyma.05G222700	Protein kinase protein with adenine nucleotide alpha hydrolases-like domain	-1.43601	0.00432104
Glyma.05G225300	Leucine-rich repeat (LRR) family protein	-3.23522	0.00110165
Glyma.05G225400	Protein of unknown function (DUF1005)	-1.05348	0.0132864
Glyma.05G225800	O-Glycosyl hydrolases family 17 protein	-3.75246	8.74e-07
Glyma.05G226100	IQ-domain 26	-2.38628	0.000374653
Glyma.05G226400	MATE efflux family protein	1.94611	0.0112518
Glyma.05G227400	NADP-malic enzyme 4	-1.04682	0.00353164
Glyma.05G227600	Unknown protein	-4.07325	0.00373328
Glyma.05G227900	Unknown protein	-1.64582	0.000259085
Glyma.05G228000	Tetratricopeptide repeat (TPR)-like superfamily protein	-1.91816	4.19e-07
Glyma.05G228100	Integrase-type DNA-binding superfamily protein	-2.76081	0.000901422
Glyma.05G228200	Exostosin family protein	-1.2201	3.82e-05
Glyma.05G228300	RNA-binding CRS1 / YhbY (CRM) domain-containing protein	-3.8018	1.65e-08
Glyma.05G229300	phytochrome-associated protein 2	-1.35914	0.000551465
Glyma.05G229700	Major facilitator superfamily protein	2.80362	5.29e-07
Glyma.05G230200	ABI-1-like 1	-2.75803	0.0091313
Glyma.05G231100	Flavin-binding monooxygenase family protein	-3.14048	0.00731494
Glyma.05G231200	Regulator of Vps4 activity in the MVB pathway protein	-1.11417	0.00752935
Glyma.05G231500	Unknown protein	-1.06859	0.0191303
Glyma.05G233500	Unknown protein	-1.16343	0.000929974
Glyma.05G236400	glycosyl hydrolase 9B1	-2.39085	0.00561735
Glyma.05G237100	Protein kinase superfamily protein	-3.95264	0.0173497
Glyma.05G237900	Unknown protein	-1.64137	0.00135768
Glyma.05G242200	Unknown protein	-2.75002	0.0291632
Glyma.05G242300	Protein of unknown function, DUF599	-1.26734	0.011492
Glyma.05G244200	Unknown protein	-1.08909	0.00391321
Glyma.05G245800	Pathogenesis-related thaumatin superfamily protein	-1.16227	0.000286706
Glyma.05G245900	WUSCHEL related homeobox 1	-2.27018	1.87e-05
Glyma.05G246500	S-adenosyl-L-methionine-dependent methyltransferases superfamily protein	-1.06117	4.88e-05
Glyma.05G248000	annexin 5	-3.52356	0.0110235
Glyma.05G248300	C2H2-like zinc finger protein	-1.02787	0.03754
Glyma.05G249100	ribonuclease Ps	-1.50741	0.00919681
Glyma.06G000900	heat shock protein 70 (Hsp 70) family protein	4.2854	0.023368
Glyma.06G003100	Arabidopsis phospholipase-like protein (PEARLI 4) family	-4.61599	0.00558716
Glyma.06G003800	myb domain protein 4	-1.00639	0.011473
Glyma.06G004000	Cyclophilin-like peptidyl-prolyl cis-trans isomerase family protein	-1.43456	0.00681514
Glyma.06G004100	Cyclophilin-like peptidyl-prolyl cis-trans isomerase family protein	-1.50268	0.00266133
Glyma.06G004500	like AUXIN RESISTANT 2	-1.38305	0.00356473
Glyma.06G005900	Calcium-binding EF-hand family protein	-1.11222	0.00408883
Glyma.06G006300	Unknown protein	-1.11282	0.0218344
Glyma.06G008000	ATP binding microtubule motor family protein	-1.437	0.00178538
Glyma.06G009500	BEL1-like homeodomain 6	-1.10177	0.0131132
Glyma.06G010900	Unknown protein	-1.36914	0.000692215
Glyma.06G011400	Arabidopsis protein of unknown function (DUF241)	-1.76199	0.00153234
Glyma.06G011500	Arabidopsis protein of unknown function (DUF241)	-1.98092	7.69e-05
Glyma.06G011600	Arabidopsis protein of unknown function (DUF241)	-2.25239	0.0430626
Glyma.06G011700	Glucose-1-phosphate adenylyltransferase family protein	-1.51974	0.00155262
Glyma.06G012500	3-ketoacyl-CoA synthase 4	-1.674	1.85e-05
Glyma.06G012800	Protein kinase superfamily protein	-1.3256	0.00336329
Glyma.06G016800	WUSCHEL related homeobox 13	-1.89012	0.0143435
Glyma.06G018100	Unknown protein	-1.09939	0.0099617
Glyma.06G020800	Unknown protein	-4.52356	0.0308198
Glyma.06G022300	Basic-leucine zipper (bZIP) transcription factor family protein	-1.19265	0.00697639
Glyma.06G022600	Subtilisin-like serine endopeptidase family protein	-1.25669	0.0123297
Glyma.06G023900	Pathogenesis-related thaumatin superfamily protein	-1.10995	0.0169178
Glyma.06G025200	lysine decarboxylase family protein	-1.32698	0.0306858
Glyma.06G026600	Leucine-rich receptor-like protein kinase family protein	-1.90037	0.00116289
Glyma.06G026800	Protein of unknown function (DUF726)	-4.2854	0.0427062
Glyma.06G027500	SHI-related sequence 5	-1.3876	0.0200001
Glyma.06G028300	Integrase-type DNA-binding superfamily protein	1.08077	0.0155424
Glyma.06G029200	BEL1-like homeodomain 11	-1.08746	0.0478011
Glyma.06G029600	basic leucine-zipper 44	-2.04165	1.91e-05
Glyma.06G031800	RAD-like 6	-2.21051	0.00286291
Glyma.06G032300	Unknown protein	-1.47087	0.0145501
Glyma.06G035000	Protein kinase superfamily protein	-1.21975	0.00210989
Glyma.06G035300	cytochrome P450, family 82, subfamily C, polypeptide 4	-1.64192	0.0192763
Glyma.06G035900	cytochrome b6f complex subunit (petM), putative	-1.10285	0.0470341
Glyma.06G036600	Unknown protein	-1.44691	0.00665879
Glyma.06G036700	Cupredoxin superfamily protein	-4.64386	0.00772348
Glyma.06G038900	AP2/B3-like transcriptional factor family protein	-2.38247	0.000507052
Glyma.06G039900	Thioredoxin superfamily protein	-1.24814	0.00601507
Glyma.06G042100	DREB and EAR motif protein 3	1.17895	0.00935949
Glyma.06G044500	differentiation and greening-like 1	1.41198	0.0177059
Glyma.06G045100	Subtilase family protein	-1.39883	0.00288277
Glyma.06G050100	branched-chain amino acid transaminase 2	-1.4359	0.0300981
Glyma.06G050400	Protein of Unknown Function (DUF239)	-1.9226	0.00391902
Glyma.06G050900	Protein phosphatase 2C family protein	4.42626	0.0216166
Glyma.06G051600	homeobox gene 1	-1.16584	0.021906
Glyma.06G053400	Unknown protein	2.07596	0.00181684
Glyma.06G055200	Unknown protein	1.10478	0.000548462
Glyma.06G056400	Leucine-rich receptor-like protein kinase family protein	-1.55384	2.2e-05
Glyma.06G056800	Unknown protein	-4.80735	0.0184288
Glyma.06G056900	glycosyl hydrolase 9A4	3.02237	0.0197206
Glyma.06G057300	Protein kinase superfamily protein	2.32767	0.000428026
Glyma.06G058500	3-ketoacyl-CoA synthase 10	-2.27302	0.00486761
Glyma.06G058700	Unknown protein	-1.91938	0.0035654
Glyma.06G058800	Unknown protein	-1.28951	0.00882328
Glyma.06G061200	early nodulin-like protein 14	-1.52825	0.0172221
Glyma.06G061600	nuclear RNA polymerase D2A	-1.00803	0.00350486
Glyma.06G064400	Protein kinase superfamily protein	1.03442	0.00278935
Glyma.06G065000	cellulose synthase family protein	-1.29541	0.00911622
Glyma.06G065800	Unknown protein	-1.21478	0.00526697
Glyma.06G069900	Ran BP2/NZF zinc finger-like superfamily protein	-1.00168	0.0225466
Glyma.06G071200	HCO3- transporter family	-3.18763	0.00158956
Glyma.06G071800	pleiotropic drug resistance 12	-2.2194	0.00135128
Glyma.06G071900	DNA-binding protein phosphatase 1	1.10188	2.93e-05
Glyma.06G072000	Unknown protein	1.25345	0.0236177
Glyma.06G072600	gibberellin 3-oxidase 1	-2.81876	0.00373059
Glyma.06G073300	DNAJ heat shock family protein	-1.49033	0.0133361
Glyma.06G075100	O-Glycosyl hydrolases family 17 protein	-1.30176	0.00571274
Glyma.06G076200	Ribosomal RNA adenine dimethylase family protein	-1.46753	0.000518375
Glyma.06G077000	Unknown protein	1.27684	0.0218998
Glyma.06G077700	Cellulose-synthase-like C5	-1.22468	0.00110358
Glyma.06G078300	Unknown protein	-1.16328	0.00165142
Glyma.06G081800	Protein kinase superfamily protein	-2.05095	7.08e-05
Glyma.06G083200	alpha/beta-Hydrolases superfamily protein	-3.39232	0.0210822
Glyma.06G084500	Glyoxalase/Bleomycin resistance protein/Dioxygenase superfamily protein	-1.55042	0.00312215
Glyma.06G084600	tonoplast intrinsic protein 4;1	-1.18834	0.0127932
Glyma.06G085100	carotenoid cleavage dioxygenase 1	-1.72434	7.65e-05
Glyma.06G087800	NADP-malic enzyme 3	-2.23087	0.00010536
Glyma.06G089300	Unknown protein	-1.01118	0.00607351
Glyma.06G090300	Putative serine esterase family protein	-1.00307	2.28e-06
Glyma.06G091500	phosphoenolpyruvate carboxykinase 2	-1.35094	0.0114224
Glyma.06G091900	hydroxyproline-rich glycoprotein family protein	-1.2755	0.00266587
Glyma.06G092000	beta HLH protein 93	-1.26969	0.0274984
Glyma.06G093600	Eukaryotic aspartyl protease family protein	-1.74748	0.00289058
Glyma.06G097300	HXXXD-type acyl-transferase family protein	1.90108	0.0388026
Glyma.06G099100	Tetratricopeptide repeat (TPR)-like superfamily protein	-1.1159	0.000129294
Glyma.06G101300	Seryl-tRNA synthetase	-2.38196	4.14e-05
Glyma.06G102400	RNA-binding (RRM/RBD/RNP motifs) family protein	-1.70694	0.000872275
Glyma.06G104300	S-adenosyl-L-methionine-dependent methyltransferases superfamily protein	-1.82353	0.0139133
Glyma.06G105600	Phosphoglycerate mutase family protein	-1.48708	0.00053009
Glyma.06G107800	serine hydroxymethyltransferase 7	1.15694	0.00951058
Glyma.06G108400	Unknown protein	-1.68453	0.00187833
Glyma.06G109700	SET domain group 37	-1.11189	0.0228482
Glyma.06G109900	C2H2-like zinc finger protein	-1.19186	0.000438592
Glyma.06G110800	GRAS family transcription factor	2.41342	2.25e-06
Glyma.06G110900	Pyridoxal phosphate (PLP)-dependent transferases superfamily protein	-1.18081	0.0182434
Glyma.06G112200	nodulin MtN21 /EamA-like transporter family protein	-2.02468	0.00483063
Glyma.06G114900	response regulator 9	-1.25965	0.0163874
Glyma.06G120300	Thiamin diphosphate-binding fold (THDP-binding) superfamily protein	-1.56543	3.22e-05
Glyma.06G120700	Flavin-binding monooxygenase family protein	1.1935	0.00877951
Glyma.06G121100	plantacyanin	-1.01212	0.0399683
Glyma.06G122200	Nodulin MtN3 family protein	-1.04019	0.000579929
Glyma.06G122800	serine carboxypeptidase-like 42	-1.23892	0.00211137
Glyma.06G123300	nodulin MtN21 /EamA-like transporter family protein	7.82337	0.0010229
Glyma.06G124300	Dof-type zinc finger DNA-binding family protein	-1.02102	0.0217912
Glyma.06G125100	cytokinin response factor 4	1.1043	0.0284014
Glyma.06G125300	arabinogalactan protein 16	-1.6749	0.00436175
Glyma.06G125500	basic helix-loop-helix (bHLH) DNA-binding superfamily protein	-1.57611	0.0108334
Glyma.06G125600	WRKY DNA-binding protein 30	-5.59096	0.00894642
Glyma.06G126300	trehalose-6-phosphate phosphatase	1.11636	0.00116138
Glyma.06G129300	IQ-domain 21	-1.21616	0.000125908
Glyma.06G131800	oligopeptide transporter 1	-1.11837	0.00745336
Glyma.06G132700	P-loop containing nucleoside triphosphate hydrolases superfamily protein	-2.04132	0.0025601
Glyma.06G133800	homeobox 7	2.00628	1.66e-05
Glyma.06G137400	Unknown protein	5.75489	0.0215682
Glyma.06G141800	Transducin/WD40 repeat-like superfamily protein	-1.31507	0.0040195
Glyma.06G142200	Unknown protein	-1.25857	0.00020385
Glyma.06G142500	Leucine-rich repeat protein kinase family protein	-1.05293	0.002488
Glyma.06G142900	Unknown protein	-1.1692	0.0169927
Glyma.06G143700	Unknown protein	-1.28524	0.0190776
Glyma.06G144000	Unknown protein	1.66568	0.000567271
Glyma.06G145300	Peroxidase superfamily protein	-2.34152	0.00709347
Glyma.06G147000	programmed cell death 2 C-terminal domain-containing protein	-1.60073	0.0131841
Glyma.06G149100	Unknown protein	1.01501	0.00916456
Glyma.06G149700	Chaperone DnaJ-domain superfamily protein	-2.38009	5.43e-05
Glyma.06G151400	MAP kinase substrate 1	-1.05295	0.024632
Glyma.06G152400	cell wall / vacuolar inhibitor of fructosidase 2	-1.93735	0.00804865
Glyma.06G153000	PRLI-interacting factor, putative	-1.07869	0.00227559
Glyma.06G154000	RAB GTPASE HOMOLOG B18	-3.93546	0.000139011
Glyma.06G154100	plant U-box 22	-1.34076	0.0147078
Glyma.06G154400	xylem NAC domain 1	-1.44212	0.00293208
Glyma.06G154500	ABC-2 type transporter family protein	-2.63875	8.14e-05
Glyma.06G155100	Copine (Calcium-dependent phospholipid-binding protein) family	1.26786	0.0317011
Glyma.06G159500	phosphatidylinositol-4-phosphate 5-kinase 1	-1.26425	0.000258055
Glyma.06G160200	Sec14p-like phosphatidylinositol transfer family protein	-1.25175	0.000149417
Glyma.06G161800	GDSL-like Lipase/Acylhydrolase superfamily protein	-1.60228	0.00175458
Glyma.06G163600	floral meristem identity control protein LEAFY (LFY)	1.24891	0.048654
Glyma.06G164700	ARF-GAP domain 1	-2.59411	2.41e-05
Glyma.06G166500	NAC domain containing protein 83	-1.37576	0.0209626
Glyma.06G166900	Nodulin MtN3 family protein	-1.09115	0.0230886
Glyma.06G167300	tapetum determinant 1	1.18853	0.00176576
Glyma.06G167900	HVA22 homologue E	1.52045	0.011288
Glyma.06G168600	Squamosa promoter-binding protein-like (SBP domain) transcription factor family protein	2	0.0176817
Glyma.06G169700	chlorsulfuron/imidazolinone resistant 1	-1.20135	0.000404968
Glyma.06G170300	purple acid phosphatase 27	-1.11648	0.0004687
Glyma.06G171600	Unknown protein	1.32895	0.0322893
Glyma.06G171800	Adenylate kinase family protein	-2.36923	0.0211962
Glyma.06G174500	Unknown protein	-1.4769	8.68e-05
Glyma.06G177800	C2 calcium/lipid-binding and GRAM domain containing protein	1.10001	0.0103866
Glyma.06G178600	myb domain protein 86	-1.82538	0.0205925
Glyma.06G180300	Protein of Unknown Function (DUF239)	-1.24925	0.0106382
Glyma.06G181400	Unknown protein	-1.49854	0.000582817
Glyma.06G183200	Unknown protein	-4.04439	0.0451039
Glyma.06G183400	polygalacturonase 2	1.20956	0.00023443
Glyma.06G183800	ARM repeat superfamily protein	-1.65035	2.83e-05
Glyma.06G184900	Unknown protein	-1.06865	0.00046534
Glyma.06G185000	GATA type zinc finger transcription factor family protein	-1.10084	0.0117494
Glyma.06G185800	Unknown protein	-2.30875	0.000274078
Glyma.06G186500	Unknown protein	-1.00378	0.0110599
Glyma.06G187200	alpha/beta-Hydrolases superfamily protein	-2.19265	0.00179733
Glyma.06G189900	H(+)-ATPase 11	-1.00982	0.000275998
Glyma.06G190000	Leucine-rich repeat protein kinase family protein	-2.07731	0.000571956
Glyma.06G190800	WRKY DNA-binding protein 72	-6.45121	0.0087138
Glyma.06G192100	organic cation/carnitine transporter 3	1.3968	0.00967269
Glyma.06G195600	myb domain protein 29	-1.92698	0.000779463
Glyma.06G200200	Nodulin MtN3 family protein	-1.35982	0.000189344
Glyma.06G200800	Nodulin MtN3 family protein	-1.22203	0.00414643
Glyma.06G205100	disease resistance protein (TIR-NBS-LRR class), putative	-1.94387	0.0212295
Glyma.06G205700	Squamosa promoter-binding protein-like (SBP domain) transcription factor family protein	-2.69426	0.0284882
Glyma.06G207300	Pectin lyase-like superfamily protein	-2.22239	0.0403116
Glyma.06G208000	strictosidine synthase 3	-2.69531	7.02e-05
Glyma.06G211600	Leucine-rich repeat protein kinase family protein	-1.80698	0.0010228
Glyma.06G212100	Protein of unknown function (DUF2921)	-1.06326	0.0322004
Glyma.06G213300	Stabilizer of iron transporter SufD / Polynucleotidyl transferase	-1.05112	0.00178067
Glyma.06G213500	TFIIB zinc-binding protein	-2.30875	0.0137035
Glyma.06G213600	Histone H3 K4-specific methyltransferase SET7/9 family protein	-2.64761	0.000492379
Glyma.06G214400	Unknown protein	-1.97199	0.0200437
Glyma.06G214800	3-ketoacyl-CoA synthase 11	-1.51557	0.0394558
Glyma.06G220700	blue-copper-binding protein	-7.43045	0.00186726
Glyma.06G220800	blue-copper-binding protein	-6.31611	6.65e-05
Glyma.06G221200	basic helix-loop-helix (bHLH) DNA-binding superfamily protein	1.83794	0.0394059
Glyma.06G222700	Core-2/I-branching beta-1,6-N-acetylglucosaminyltransferase family protein	-1.06183	0.0168051
Glyma.06G226700	Leucine-rich repeat transmembrane protein kinase	-1.04774	0.00645293
Glyma.06G235000	UDP-Glycosyltransferase superfamily protein	-1.27364	0.0471186
Glyma.06G235100	Unknown protein	-1.07223	0.0228005
Glyma.06G235900	Tyrosine transaminase family protein	-1.86934	0.00158351
Glyma.06G237200	leucine-rich repeat transmembrane protein kinase family protein	-1.89451	0.00734328
Glyma.06G237800	hAT dimerisation domain-containing protein / transposase-related	-1.73105	0.0272355
Glyma.06G238200	Protein phosphatase 2C family protein	1.11979	0.00222203
Glyma.06G239500	UDP-glucosyl transferase 72E1	-1.80653	0.000191157
Glyma.06G242400	UDP-sugar pyrophosphorylase	2.57878	0.022521
Glyma.06G243500	Auxin-responsive GH3 family protein	-2.49197	0.00117851
Glyma.06G246800	Seven transmembrane MLO family protein	-1.25915	0.00906282
Glyma.06G247500	Unknown protein	-1.04509	0.0484597
Glyma.06G248900	NAC (No Apical Meristem) domain transcriptional regulator superfamily protein	1.56492	0.00101777
Glyma.06G249400	S-adenosyl-L-methionine-dependent methyltransferases superfamily protein	-1.13641	0.000696193
Glyma.06G256200	Quinone reductase family protein	-1.76939	0.00284266
Glyma.06G256800	glucuronidase 2	3.02554	0.005914
Glyma.06G258700	F-box/RNI-like superfamily protein	-2.24462	0.043247
Glyma.06G259800	Disease resistance protein (TIR-NBS-LRR class) family	-1.08388	0.0345912
Glyma.06G261900	receptor kinase 3	-2.55823	0.00272529
Glyma.06G262700	receptor kinase 3	-1.43625	0.0116097
Glyma.06G262800	Protein of unknown function, DUF538	-2.71214	2.39e-05
Glyma.06G263700	disease resistance protein (TIR-NBS-LRR class), putative	5.33985	0.0119618
Glyma.06G265700	NAD(P)-binding Rossmann-fold superfamily protein	-1.13653	0.000178754
Glyma.06G265800	zinc finger protein-related	-1.11468	0.00228135
Glyma.06G267400	disease resistance protein (TIR-NBS-LRR class), putative	-1.04272	0.0139712
Glyma.06G272100	low-molecular-weight cysteine-rich 35	-2.61973	0.00749504
Glyma.06G273700	senescence-associated gene 12	-3.21378	0.00144675
Glyma.06G279000	Unknown protein	-1.43362	0.0169318
Glyma.06G283300	basic helix-loop-helix (bHLH) DNA-binding superfamily protein	-1.77247	0.00323712
Glyma.06G283900	late embryogenesis abundant domain-containing protein / LEA domain-containing protein	1.42734	0.0219173
Glyma.06G284500	TCP family transcription factor 4	-1.45943	0.00098471
Glyma.06G284600	RING/U-box superfamily protein	-4.43296	0.0443292
Glyma.06G285500	disease resistance protein (TIR-NBS-LRR class), putative	-1.07733	0.000457601
Glyma.06G286200	O-methyltransferase family protein	-3.89077	0.0189323
Glyma.06G286700	O-methyltransferase family protein	-1.20301	0.0352456
Glyma.06G286900	S-locus lectin protein kinase family protein	-1.72072	0.0143015
Glyma.06G289900	Reticulon family protein	1.21675	0.000322334
Glyma.06G290000	erf domain protein 9	1.07803	0.00120346
Glyma.06G290300	targeting protein for XKLP2	-1.19851	0.0289238
Glyma.06G291100	Unknown protein	4.61203	0.00437303
Glyma.06G293300	LORELEI-LIKE-GPI ANCHORED PROTEIN 3	-1.78379	0.0133826
Glyma.06G293600	Acyl-CoA N-acyltransferases (NAT) superfamily protein	-1.16838	0.000332455
Glyma.06G294100	Ankyrin repeat family protein	-2.52725	0.0291383
Glyma.06G294500	expansin B3	-2.27934	0.00155138
Glyma.06G295400	Unknown protein	-2.11201	0.0258929
Glyma.06G296100	Protein of unknown function (DUF789)	1.48823	0.000251524
Glyma.06G296600	Unknown protein	-1.66558	0.0206702
Glyma.06G297600	Wound-responsive family protein	-2.64616	7.66e-05
Glyma.06G297900	Wound-responsive family protein	-1.46449	0.00202325
Glyma.06G298600	Wound-responsive family protein	-1.29407	0.0061093
Glyma.06G298800	Wound-responsive family protein	-2.96347	0.00139394
Glyma.06G298900	Wound-responsive family protein	-1.2427	0.0173191
Glyma.06G299400	Unknown protein	-1.2961	0.00437341
Glyma.06G305000	glutamate receptor 3.4	-1.15124	0.0234413
Glyma.06G305200	MATE efflux family protein	3.17505	0.000385565
Glyma.06G306200	Unknown protein	-3.43741	0.032847
Glyma.06G307000	small and basic intrinsic protein 1A	-1.54447	0.00301381
Glyma.06G307100	SKU5 similar 5	-1.02386	0.00397407
Glyma.06G307900	cellulose synthase-like B4	2.2919	0.0281343
Glyma.06G308500	alpha/beta-Hydrolases superfamily protein	-1.51574	0.00128399
Glyma.06G309700	Unknown protein	-1.05876	0.0455995
Glyma.06G311000	NB-ARC domain-containing disease resistance protein	7.85175	0.00039424
Glyma.06G311200	NB-ARC domain-containing disease resistance protein	-1.51354	9.16e-06
Glyma.06G312200	global transcription factor group B1	-1.3387	0.00899976
Glyma.06G313500	zinc induced facilitator-like 1	-1.30684	0.0156079
Glyma.06G321200	P-loop containing nucleoside triphosphate hydrolases superfamily protein	-1.10606	0.0377051
Glyma.06G321600	FAD-binding Berberine family protein	-4.03562	0.00164943
Glyma.07G000600	Protein of unknown function DUF106, transmembrane	-1.26291	0.0121987
Glyma.07G000700	HXXXD-type acyl-transferase family protein	1.07502	0.00794236
Glyma.07G000800	Major facilitator superfamily protein	2.09482	5.12e-06
Glyma.07G002600	Ubiquitin-specific protease family C19-related protein	-1.31928	0.00234453
Glyma.07G002900	Protein kinase superfamily protein	-1.53051	0.00865899
Glyma.07G004000	exocyst subunit exo70 family protein G1	1.90084	0.029915
Glyma.07G005100	Unknown protein	-2.05683	0.00902908
Glyma.07G007700	ATPase E1-E2 type family protein / haloacid dehalogenase-like hydrolase family protein	-1.13779	2.89e-05
Glyma.07G008800	Glycosyl hydrolases family 32 protein	-3.07039	0.0243767
Glyma.07G009700	Late embryogenesis abundant (LEA) hydroxyproline-rich glycoprotein family	-4.32847	0.00185899
Glyma.07G010900	phospholipase D alpha 4	-1.65267	0.00112078
Glyma.07G013500	Unknown protein	-1.3925	0.00243273
Glyma.07G015600	HPT phosphotransmitter 4	-1.90054	0.000280343
Glyma.07G015700	NADP-malic enzyme 4	-4.67741	0.000211598
Glyma.07G017300	Integrase-type DNA-binding superfamily protein	-2.06711	0.0153965
Glyma.07G020500	Core-2/I-branching beta-1,6-N-acetylglucosaminyltransferase family protein	-1.07195	0.026249
Glyma.07G020700	Kelch repeat-containing F-box family protein	-1.50069	0.000433058
Glyma.07G022000	early nodulin-like protein 17	-1.27569	0.00160966
Glyma.07G022500	cyclic nucleotide gated channel 8	-3.76553	0.0197127
Glyma.07G026000	Unknown protein	-1.05098	0.00333319
Glyma.07G029400	Molecular chaperone Hsp40/DnaJ family protein	3.22073	0.000805728
Glyma.07G029600	Protein kinase superfamily protein	-1.07297	0.0203323
Glyma.07G029800	phosphatidic acid phosphatase-related / PAP2-related	-1.33411	4.49e-05
Glyma.07G030100	histidine phosphotransfer protein 6	-2.54057	0.0440103
Glyma.07G030500	Tetratricopeptide repeat (TPR)-like superfamily protein	-4.56986	0.00352802
Glyma.07G030800	HSP20-like chaperones superfamily protein	2.10558	0.000381231
Glyma.07G031000	Unknown protein	-1.64629	0.00698054
Glyma.07G034200	indole-3-acetic acid inducible 19	-1.00366	0.00621263
Glyma.07G034900	lipoxygenase 1	-1.18866	0.00686834
Glyma.07G035800	Unknown protein	-1.8625	0.0129955
Glyma.07G037500	Unknown protein	-1.04687	0.0478975
Glyma.07G037700	myb domain protein 32	-1.09611	0.0294519
Glyma.07G039700	Protein kinase superfamily protein	-1.53457	0.0328121
Glyma.07G039900	lipoxygenase 3	-1.0223	3.4e-05
Glyma.07G042900	acyl carrier protein 4	2.25481	0.0212118
Glyma.07G043500	SAUR-like auxin-responsive protein family	-2.10434	0.000136884
Glyma.07G044200	GDSL-motif lipase 5	-3.55833	0.00511019
Glyma.07G044900	Protein of unknown function (DUF581)	-1.86113	0.00138076
Glyma.07G046400	RING/U-box superfamily protein	-1.82491	0.0417464
Glyma.07G047800	Calcium-binding endonuclease/exonuclease/phosphatase family	-1.01206	1.53e-08
Glyma.07G047900	NAC domain containing protein 62	-1.12996	0.0245014
Glyma.07G048900	O-methyltransferase 1	-3.17772	0.00733747
Glyma.07G049300	Late embryogenesis abundant (LEA) hydroxyproline-rich glycoprotein family	-1.50779	0.0437109
Glyma.07G051200	Unknown protein	-1.5083	0.0460379
Glyma.07G053100	ER-type Ca2+-ATPase 2	-2.14439	0.00826442
Glyma.07G055000	Integrase-type DNA-binding superfamily protein	-1.08661	0.00694844
Glyma.07G055800	Cytochrome b561/ferric reductase transmembrane with DOMON related domain	-1.3261	0.0364461
Glyma.07G057400	WRKY family transcription factor	-1.79355	0.0207377
Glyma.07G058300	Protein kinase family protein	-2.10236	0.013268
Glyma.07G058800	serine acetyltransferase 1;1	-1.60171	0.000111177
Glyma.07G059000	Pyridoxal phosphate (PLP)-dependent transferases superfamily protein	-2.16189	0.0280283
Glyma.07G061300	Unknown protein	-1.20951	0.000703193
Glyma.07G061600	chitinase A	-4	0.0380316
Glyma.07G064400	Protein of unknown function (DUF674)	-1.57463	1.65e-05
Glyma.07G065600	NB-ARC domain-containing disease resistance protein	-1.03496	0.0141668
Glyma.07G069500	cytochrome P450, family 86, subfamily A, polypeptide 8	1.05078	0.00920228
Glyma.07G070300	U-box domain-containing protein kinase family protein	-1.67967	0.0287298
Glyma.07G074500	Duplicated homeodomain-like superfamily protein	-1.3377	0.0466757
Glyma.07G074900	SAUR-like auxin-responsive protein family	-2.35783	0.000154611
Glyma.07G076600	BON association protein 2	-2.46496	0.0450282
Glyma.07G077400	S-adenosyl-L-methionine-dependent methyltransferases superfamily protein	-1.00753	0.0366452
Glyma.07G078200	ARM repeat superfamily protein	-1.87203	0.00714911
Glyma.07G078800	RING/U-box superfamily protein	2.06044	0.00179499
Glyma.07G080500	subtilase family protein	-1.27794	0.00208203
Glyma.07G082100	D-isomer specific 2-hydroxyacid dehydrogenase family protein	1.08458	0.0388449
Glyma.07G083400	cytochrome P450, family 704, subfamily A, polypeptide 2	-2.2647	0.00284923
Glyma.07G083700	Phosphorylase superfamily protein	-2.07121	0.000248944
Glyma.07G083900	Phosphorylase superfamily protein	-1.41007	0.0199483
Glyma.07G084900	Unknown protein	-1.15056	0.000806807
Glyma.07G085000	RHO guanyl-nucleotide exchange factor 8	-1.2321	0.00174328
Glyma.07G085100	ABI-1-like 1	-1.32275	0.000762021
Glyma.07G086000	polyol/monosaccharide transporter 5	-1.05576	0.00230204
Glyma.07G086200	Flavin-binding monooxygenase family protein	-3.02438	0.000329537
Glyma.07G087200	arabinogalactan protein 22	-1.04361	0.0212619
Glyma.07G087400	aldehyde dehydrogenase 2C4	-5.41504	0.00528766
Glyma.07G091100	Integrase-type DNA-binding superfamily protein	-3.71882	0.00127919
Glyma.07G091600	LOB domain-containing protein 41	-1.81842	6.61e-06
Glyma.07G096500	ATP binding microtubule motor family protein	-1.4158	0.0273717
Glyma.07G096900	chlorophyllase 1	-2.55639	0.00329967
Glyma.07G097100	Reticulon family protein	-1.54969	0.00588513
Glyma.07G097400	Ribosomal protein S24/S35, mitochondrial	1.30766	0.00110971
Glyma.07G097600	Unknown protein	-1.09986	0.000941855
Glyma.07G098900	Unknown protein	-3.36535	0.00821675
Glyma.07G100000	MATE efflux family protein	-1.4867	0.0311025
Glyma.07G100400	Unknown protein	-1.39566	0.00231211
Glyma.07G101900	Pentatricopeptide repeat (PPR) superfamily protein	-2.14923	0.00138237
Glyma.07G104200	nudix hydrolase homolog 4	-1.13841	0.000831309
Glyma.07G104500	glutamine synthase clone R1	1.41564	0.000227537
Glyma.07G105700	MAP kinase kinase 9	-1.03929	0.0122458
Glyma.07G106400	alpha/beta-Hydrolases superfamily protein	-2.96347	0.00531361
Glyma.07G107000	DNAse I-like superfamily protein	-1.73924	0.00155582
Glyma.07G107200	homeobox protein 33	-1.46317	0.0218297
Glyma.07G108400	S-locus lectin protein kinase family protein	-1.52888	0.00416215
Glyma.07G111500	Plant protein of unknown function (DUF247)	-1.10425	0.00166125
Glyma.07G111900	Plant protein of unknown function (DUF247)	-1.25098	0.000863751
Glyma.07G115400	Acyl transferase/acyl hydrolase/lysophospholipase superfamily protein	-3.98185	0.0189406
Glyma.07G117600	basic helix-loop-helix (bHLH) DNA-binding superfamily protein	-1.02549	0.000986782
Glyma.07G118000	methyl esterase 10	-1.59617	0.000716063
Glyma.07G119800	ferredoxin-related	-1.42205	0.00969913
Glyma.07G122600	Nitrogen regulatory PII-like, alpha/beta	-3	0.0106485
Glyma.07G125000	IQ-domain 26	1.20449	0.00575526
Glyma.07G125800	Protein of unknown function (DUF1005)	-1.62059	0.0374981
Glyma.07G126000	Leucine-rich repeat (LRR) family protein	-1.65208	0.000989732
Glyma.07G128700	effector of transcription2	-1.00377	0.0195796
Glyma.07G129000	ACC oxidase 1	-1.42029	0.00334472
Glyma.07G129500	PRA1 (Prenylated rab acceptor) family protein	1.19736	0.0342322
Glyma.07G131300	Pectinacetylesterase family protein	-1.55752	0.00292721
Glyma.07G133700	WRKY DNA-binding protein 49	-1.02822	0.0149337
Glyma.07G134200	Protein of unknown function (PD694200)	-6.16993	0.000924552
Glyma.07G134500	Unknown protein	-1.50901	0.041282
Glyma.07G136800	Unknown protein	-1.88329	0.000182076
Glyma.07G137200	NAD(P)-linked oxidoreductase superfamily protein	-1.47325	0.0187354
Glyma.07G138000	Unknown protein	-2.58496	0.00566866
Glyma.07G138800	Protein of unknown function, DUF617	-2.19873	1.49e-05
Glyma.07G139700	glutathione S-transferase TAU 8	-2.71075	0.00691757
Glyma.07G139800	glutathione S-transferase TAU 8	-2.42196	0.0345519
Glyma.07G140000	glutathione S-transferase tau 7	-1.66387	0.00116669
Glyma.07G140500	glutathione S-transferase TAU 8	-1.24415	0.00822626
Glyma.07G141300	Bifunctional inhibitor/lipid-transfer protein/seed storage 2S albumin superfamily protein	-3.25481	0.0225792
Glyma.07G141900	Protein of unknown function (DUF3527)	-1.05137	0.00239333
Glyma.07G143900	receptor like protein 15	2.36847	0.0095826
Glyma.07G144100	receptor like protein 13	3.97458	0.0012068
Glyma.07G145600	DNA GYRASE B3	2.62149	0.0497904
Glyma.07G149600	cation exchanger 3	1.02355	0.0191013
Glyma.07G150900	2-oxoglutarate (2OG) and Fe(II)-dependent oxygenase superfamily protein	-1.1747	0.000163568
Glyma.07G151800	beta glucosidase 11	-1.22987	0.0319544
Glyma.07G153800	ammonium transporter 2	-2.90046	0.0265922
Glyma.07G154600	Thioredoxin superfamily protein	-1.07529	0.0355845
Glyma.07G155600	TRICHOME BIREFRINGENCE-LIKE 34	-2.22239	0.0120169
Glyma.07G156200	Integrase-type DNA-binding superfamily protein	1.6841	0.00534221
Glyma.07G159100	Cysteine/Histidine-rich C1 domain family protein	1.00557	0.0319243
Glyma.07G160100	Unknown protein	-3.47947	0.00284135
Glyma.07G160200	Protein kinase superfamily protein	-2.77052	0.00534563
Glyma.07G165700	Unknown protein	-4.87774	0.00426963
Glyma.07G167600	Cysteine proteinases superfamily protein	-3.58496	0.0307666
Glyma.07G168600	nudix hydrolase homolog 17	-2.50901	0.0114122
Glyma.07G168700	branched-chain aminotransferase 3	-1.30228	0.0121922
Glyma.07G169600	hAT dimerisation domain-containing protein / transposase-related	1.41908	0.0373286
Glyma.07G170100	Unknown protein	-2.14749	7.22e-05
Glyma.07G171400	RNA-dependent RNA polymerase 1	-1.36751	0.00548295
Glyma.07G173100	transmembrane kinase 1	-1.51189	0.000188036
Glyma.07G173700	CHASE domain containing histidine kinase protein	-1.21082	0.00034408
Glyma.07G175700	Unknown protein	-2.84567	0.00031156
Glyma.07G176000	Unknown protein	1.4156	0.0030483
Glyma.07G176700	BURP domain-containing protein	-3.75698	2.23e-06
Glyma.07G178100	Cupredoxin superfamily protein	-5.18982	0.0339783
Glyma.07G178500	Homeodomain-like superfamily protein	1.22198	0.0108399
Glyma.07G182800	Unknown protein	-1.05576	0.00479923
Glyma.07G185100	NAD(P)-linked oxidoreductase superfamily protein	-1.11221	0.00192225
Glyma.07G185200	PLANT CADMIUM RESISTANCE 2	-1.26444	0.00121222
Glyma.07G187700	terpene synthase 14	1.82164	0.00155223
Glyma.07G189500	sugar transporter 1	-2.07498	0.000207414
Glyma.07G191300	Unknown protein	-1.94153	0.0436712
Glyma.07G191400	Unknown protein	-1.2853	0.0141164
Glyma.07G192200	STRUBBELIG-receptor family 3	-1.17191	0.0189845
Glyma.07G192700	serine carboxypeptidase-like 31	-1.0549	0.006815
Glyma.07G195300	Aluminium induced protein with YGL and LRDR motifs	-1.80735	0.0344976
Glyma.07G195600	Unknown protein	-1.25589	0.000255995
Glyma.07G196500	phosphate 2	-1.42233	0.000198615
Glyma.07G201500	Protein of unknown function (DUF679)	2.50901	0.0480799
Glyma.07G202200	Transcriptional factor B3 family protein / auxin-responsive factor AUX/IAA-related	-1.10442	0.000165799
Glyma.07G202400	cytochrome P450, family 705, subfamily A, polypeptide 5	-5.52356	0.00318381
Glyma.07G205200	TRICHOME BIREFRINGENCE-LIKE 38	-1.26564	0.00997132
Glyma.07G205700	ARM repeat superfamily protein	-1.3984	0.0257551
Glyma.07G208100	RING/FYVE/PHD zinc finger superfamily protein	-1.80842	0.000501647
Glyma.07G209200	Unknown protein	-1.28738	0.000264724
Glyma.07G209300	phragmoplast orienting kinesin 2	-1.08106	0.0158461
Glyma.07G209400	Protein kinase superfamily protein	-2.88174	6.98e-07
Glyma.07G209700	Unknown protein	-1.25099	0.0178957
Glyma.07G210000	Unknown protein	-1.81737	0.0012914
Glyma.07G210100	Unknown protein	-4.58496	0.016377
Glyma.07G211300	Cyclin-dependent kinase inhibitor family protein	-1.3764	0.000429884
Glyma.07G211800	PLANT CADMIUM RESISTANCE 2	-4.12928	0.0462463
Glyma.07G212800	nitrite reductase 1	2.45861	9.47e-09
Glyma.07G213900	Protein kinase superfamily protein	-1.61691	0.000204405
Glyma.07G215800	Unknown protein	-1.30771	0.00249126
Glyma.07G215900	Leucine-rich repeat (LRR) family protein	-1.10265	7.68e-05
Glyma.07G216400	Unknown protein	-5.01123	0.00177317
Glyma.07G220000	Glycosyl hydrolase superfamily protein	-4.43962	0.0127709
Glyma.07G220100	Unknown protein	-1.15945	0.0169617
Glyma.07G221300	Single hybrid motif superfamily protein	-1.01532	1.94e-05
Glyma.07G221700	alpha 1,4-glycosyltransferase family protein	3.95606	0.00608898
Glyma.07G225800	plasmodesmata callose-binding protein 3	-1.38647	1.57e-05
Glyma.07G229000	expansin A15	-1.4097	0.00158534
Glyma.07G230300	Protein of unknown function (DUF1666)	-1.56171	1.94e-05
Glyma.07G236700	Protein of unknown function, DUF538	2.78368	0.000791587
Glyma.07G236800	Unknown protein	-1.29264	0.0203322
Glyma.07G237500	Plant invertase/pectin methylesterase inhibitor superfamily protein	-3.58496	0.0286341
Glyma.07G238100	Unknown protein	-1.29039	0.0374366
Glyma.07G238700	Ca2+-binding protein 1	-1.21652	0.00176051
Glyma.07G241000	Unknown protein	-1.7517	0.000823623
Glyma.07G242400	NAD(P)-binding Rossmann-fold superfamily protein	-1.15424	0.04596
Glyma.07G243500	MLP-like protein 423	-5.03999	1.21e-07
Glyma.07G243700	Unknown protein	-4.29987	3.63e-05
Glyma.07G243900	MLP-like protein 423	-3.53215	0.000160364
Glyma.07G244200	Pectin lyase-like superfamily protein	2.82987	0.0191944
Glyma.07G244400	Chaperone DnaJ-domain superfamily protein	-2.82782	0.0341138
Glyma.07G248200	Exostosin family protein	-1.0029	0.0290524
Glyma.07G248400	flowering promoting factor 1	-5.61471	0.0104648
Glyma.07G250400	Galactose oxidase/kelch repeat superfamily protein	-1.39707	0.00220388
Glyma.07G251900	sodium hydrogen exchanger 2	-1.04487	0.0121024
Glyma.07G253600	DUF679 domain membrane protein 2	-4.49185	0.0251024
Glyma.07G254600	UDP-Glycosyltransferase superfamily protein	-1.46212	6.44e-06
Glyma.07G258300	RING-H2 group F1A	-1.25307	0.000865866
Glyma.07G258700	beta glucosidase 46	-1.63733	0.00429387
Glyma.07G261500	APS reductase 3	1.52133	0.00105608
Glyma.07G261600	O-Glycosyl hydrolases family 17 protein	-1.48796	9.57e-05
Glyma.07G261800	SKU5 similar 4	-1.71253	0.00151704
Glyma.07G262300	F-box family protein with a domain of unknown function (DUF295)	-1.5115	0.00369935
Glyma.07G262400	F-box family protein with a domain of unknown function (DUF295)	-1.10598	0.00112254
Glyma.07G263200	Transcription factor jumonji (jmjC) domain-containing protein	-1.15376	0.00766622
Glyma.07G264700	Protein kinase superfamily protein	-2.22827	0.000632332
Glyma.07G265000	Protein of unknown function (DUF506)	1.63134	3.65e-05
Glyma.07G265900	tonoplast dicarboxylate transporter	1.04825	0.0012508
Glyma.07G266500	SCARECROW-like 13	-1.08815	0.0402532
Glyma.07G267600	Heavy metal transport/detoxification superfamily protein	-3.32193	0.0239778
Glyma.07G268700	Sec14p-like phosphatidylinositol transfer family protein	-1.12974	0.00121479
Glyma.07G270800	Leucine-rich repeat protein kinase family protein	-1.35869	0.00846972
Glyma.07G274000	auxin-regulated gene involved in organ size	-1.21803	8.13e-05
Glyma.08G006100	Unknown protein	-1.14967	0.00279952
Glyma.08G008700	serine carboxypeptidase-like 45	-1.03689	0.00758601
Glyma.08G010000	Nodulin MtN3 family protein	-1.31471	0.000153083
Glyma.08G010400	SAUR-like auxin-responsive protein family	-6.97154	0.00387367
Glyma.08G011000	Unknown protein	-1.94555	0.029437
Glyma.08G012900	nucleotide binding	-1.35288	0.0164963
Glyma.08G014600	Protein of unknown function (DUF3527)	-1.14569	0.00957529
Glyma.08G017900	Heavy metal transport/detoxification superfamily protein	-2.51937	0.017103
Glyma.08G018300	WRKY family transcription factor	-1.90923	0.0343853
Glyma.08G018800	Protein of unknown function (DUF567)	-1.32507	0.000533415
Glyma.08G020400	Protein of unknown function (DUF1191)	-1.70782	0.00127002
Glyma.08G020600	vacuolar H+-ATPase subunit E isoform 3	-1.09339	0.0150121
Glyma.08G020900	cytokinin response factor 2	1.16205	0.0116554
Glyma.08G021100	Unknown protein	-1.11757	1e-05
Glyma.08G021700	HMG (high mobility group) box protein	-1.63793	0.0081037
Glyma.08G021800	Unknown protein	-1.30387	0.00213852
Glyma.08G022300	glycosyl hydrolase 9C2	-1.46716	0.00164956
Glyma.08G023600	phosphoinositide 4-kinase gamma 4	-1.54699	0.0037453
Glyma.08G026200	NAD(P)-binding Rossmann-fold superfamily protein	-1.20126	0.0216818
Glyma.08G027000	cycloartenol synthase 1	-1.30549	0.000792793
Glyma.08G028700	Unknown protein	6.40088	0.00930265
Glyma.08G028800	Phospholipase A2 family protein	-1.56234	2.79e-05
Glyma.08G029400	myb-like transcription factor family protein	-1.11736	0.0179582
Glyma.08G030500	S-adenosyl-L-methionine-dependent methyltransferases superfamily protein	-2.91561	0.0226679
Glyma.08G034900	pentatricopeptide (PPR) repeat-containing protein	-1.10997	0.0238878
Glyma.08G035900	xyloglucan endotransglucosylase/hydrolase 26	-1.88604	0.023298
Glyma.08G036400	phytochrome-associated protein 2	-1.59968	0.000444293
Glyma.08G036600	BURP domain-containing protein	-1.2083	0.00239863
Glyma.08G038800	Unknown protein	-1.60881	0.00330301
Glyma.08G039300	aldehyde dehydrogenase 2C4	-3.9386	0.0287096
Glyma.08G039500	Serinc-domain containing serine and sphingolipid biosynthesis protein	-1.65363	4.03e-05
Glyma.08G040100	alpha/beta-Hydrolases superfamily protein	1.03187	0.0105944
Glyma.08G041000	Peptidoglycan-binding LysM domain-containing protein	-1.53414	0.014366
Glyma.08G041200	P-loop containing nucleoside triphosphate hydrolases superfamily protein	-1.14296	0.0375363
Glyma.08G043100	O-Glycosyl hydrolases family 17 protein	-1.0333	0.0196205
Glyma.08G047300	MAC/Perforin domain-containing protein	-1.11724	4.55e-06
Glyma.08G051700	alpha dioxygenase	-2.00972	0.0189426
Glyma.08G052200	Unknown protein	-1.6412	0.000338591
Glyma.08G053500	Calcium-binding EF-hand family protein	-1.07392	0.0465898
Glyma.08G053700	WUSCHEL related homeobox 1	-2.6574	3.17e-06
Glyma.08G056600	alpha/beta-Hydrolases superfamily protein	1.12698	0.00474631
Glyma.08G056700	homeobox protein 33	-1.1008	0.00777258
Glyma.08G058600	Calmodulin-binding protein	-1.12511	0.00959873
Glyma.08G062500	kinesin 1	-1.27678	0.0147528
Glyma.08G062700	BAK1-interacting receptor-like kinase 1	-3.33298	0.0328645
Glyma.08G063200	branched-chain amino acid transaminase 2	-2.9419	0.0135057
Glyma.08G068800	HSP20-like chaperones superfamily protein	-1.40755	0.0230041
Glyma.08G069100	Unknown protein	-1.05969	0.0146131
Glyma.08G069300	Unknown protein	-4.42626	0.0484049
Glyma.08G070200	Unknown protein	1.02225	0.0400648
Glyma.08G070300	arabinogalactan protein 1	1.47998	0.000198501
Glyma.08G070800	white-brown complex homolog protein 11	-3.18866	0.0131995
Glyma.08G071700	metacaspase 1	-1.67604	0.00404478
Glyma.08G072200	alternative oxidase 2	-2.29038	5.87e-05
Glyma.08G074300	Chloroplast-targeted copper chaperone protein	-1.64581	0.00281103
Glyma.08G074700	beta-D-xylosidase 4	-2.77804	7.09e-05
Glyma.08G078900	polygalacturonase inhibiting protein 1	-3.65025	0.0043742
Glyma.08G079100	polygalacturonase inhibiting protein 1	-3.5455	0.00124368
Glyma.08G079200	polygalacturonase inhibiting protein 1	-3.63364	0.0225455
Glyma.08G082400	WRKY DNA-binding protein 28	-1.48543	0.0282042
Glyma.08G091400	glutamate decarboxylase	-4.12741	0.00251994
Glyma.08G091500	glutamate decarboxylase	-4.70992	0.0110039
Glyma.08G092800	senescence-related gene 1	-2.07928	0.00405707
Glyma.08G094400	Protein kinase superfamily protein	-3.53713	0.0297877
Glyma.08G096500	jasmonate-zim-domain protein 8	1.22544	0.0317966
Glyma.08G097000	Unknown protein	-4.23266	0.00357263
Glyma.08G097400	receptor like protein 29	-2.00634	0.00146425
Glyma.08G098500	inositol transporter 2	-3.12838	3.52e-06
Glyma.08G099800	Unknown protein	-3.21205	0.0369195
Glyma.08G100800	Leucine-rich repeat protein kinase family protein	-1.30871	0.000418502
Glyma.08G101800	Ankyrin repeat family protein	-1.27866	0.00136877
Glyma.08G102500	Remorin family protein	-1.84723	7.97e-05
Glyma.08G103000	urease	-1.24788	0.000174091
Glyma.08G107300	xyloglucan endotransglucosylase/hydrolase 16	-1.66302	0.000922467
Glyma.08G109000	Subtilisin-like serine endopeptidase family protein	-1.64047	4.51e-06
Glyma.08G109300	Chalcone and stilbene synthase family protein	-3.70407	0.000304465
Glyma.08G109400	Chalcone and stilbene synthase family protein	-2.75705	5.38e-05
Glyma.08G109800	low-molecular-weight cysteine-rich 82	-1.1813	0.042685
Glyma.08G109900	cytochrome P450, family 71, subfamily B, polypeptide 34	-1.37777	0.0325495
Glyma.08G111700	small ubiquitin-like modifier 2	-1.40047	0.0463305
Glyma.08G112100	Carbohydrate-binding X8 domain superfamily protein	-1.49689	0.0167501
Glyma.08G113900	O-Glycosyl hydrolases family 17 protein	-1.68159	9.24e-05
Glyma.08G115400	acyl-activating enzyme 18	-3.39993	0.000843525
Glyma.08G116100	Protein of unknown function (DUF640)	-1.66658	0.00431895
Glyma.08G116400	xylem bark cysteine peptidase 3	-1.14788	0.000129092
Glyma.08G116800	Protein of unknown function (DUF688)	-1.26797	0.00817422
Glyma.08G117100	Xanthine/uracil permease family protein	-1.77869	3.55e-05
Glyma.08G118100	Unknown protein	-1.25744	0.00017704
Glyma.08G118700	glutathione S-transferase tau 7	-2.79307	0.0141013
Glyma.08G120000	Unknown protein	-1.4881	0.00478984
Glyma.08G120800	trehalose-6-phosphate synthase	-1.28578	0.000319605
Glyma.08G123800	Leucine-rich receptor-like protein kinase family protein	-1.09196	0.0151295
Glyma.08G124100	Unknown protein	-1.23149	0.0102446
Glyma.08G124400	Homeobox-leucine zipper family protein / lipid-binding START domain-containing protein	-1.10576	0.00256818
Glyma.08G124900	protein containing PDZ domain, a K-box domain, and a TPR region	-1.27063	5.06e-06
Glyma.08G127200	UDP-glucose:glycoprotein glucosyltransferases;transferases, transferring hexosyl groups;transferases, transferring glycosyl groups	-1.06187	0.000712871
Glyma.08G127400	Protein kinase superfamily protein	-1.28037	0.000324706
Glyma.08G127600	RmlC-like cupins superfamily protein	-1.8371	0.00014287
Glyma.08G128000	Pathogenesis-related thaumatin superfamily protein	-2.07179	0.00418667
Glyma.08G129200	Transcription factor jumonji (jmj) family protein / zinc finger (C5HC2 type) family protein	-1.36124	0.00840114
Glyma.08G131400	Melibiase family protein	1.45873	0.00190283
Glyma.08G133100	Unknown protein	-3.99398	0.0375058
Glyma.08G134200	Unknown protein	-2.17509	0.0342155
Glyma.08G135300	Mitochondrial substrate carrier family protein	-1.05485	0.00220619
Glyma.08G135600	Phototropic-responsive NPH3 family protein	-1.12182	0.00942089
Glyma.08G135800	Nucleotide-sugar transporter family protein	2.46297	0.00370278
Glyma.08G136900	Late embryogenesis abundant (LEA) hydroxyproline-rich glycoprotein family	4.27528	0.00185238
Glyma.08G137800	Ethylene insensitive 3 family protein	1.93449	4.04e-05
Glyma.08G137900	Protein of unknown function (DUF630 and DUF632)	-1.58982	0.000390884
Glyma.08G138300	Unknown protein	-1.68834	0.000398853
Glyma.08G139100	FK506-binding protein 16-2	-1.23034	0.0125803
Glyma.08G139200	Heavy metal transport/detoxification superfamily protein	-1.36155	0.0170852
Glyma.08G139800	Unknown protein	-1.51657	0.00265774
Glyma.08G140600	ferulic acid 5-hydroxylase 1	-4.31434	0.000330559
Glyma.08G141000	nuclear factor Y, subunit B3	-1.57555	0.00390828
Glyma.08G142400	WRKY DNA-binding protein 51	3.82515	2.63e-08
Glyma.08G147100	inflorescence deficient in abscission (IDA)-like 2	1.11668	0.049183
Glyma.08G148100	rhamnose biosynthesis 1	-1.00332	0.000821194
Glyma.08G150400	beta glucosidase 42	-1.98785	0.0151322
Glyma.08G151300	germin 3	-2.71882	0.0362364
Glyma.08G152800	Leucine-rich repeat (LRR) family protein	1.40542	0.000438011
Glyma.08G153700	Unknown protein	-1.58623	0.0050614
Glyma.08G156600	Unknown protein	1.45366	0.00210924
Glyma.08G158200	Unknown protein	-2.58496	0.00189947
Glyma.08G159000	Domain of unknown function (DUF966)	-1.09922	0.0201885
Glyma.08G159500	beta-hexosaminidase 2	-1.31452	0.000156445
Glyma.08G159900	ATP-citrate lyase A-1	-2.39148	6.55e-06
Glyma.08G161600	Protein of Unknown Function (DUF239)	-1.17088	0.000168601
Glyma.08G163300	Unknown protein	-2.34239	0.0221284
Glyma.08G163900	Terpenoid cyclases/Protein prenyltransferases superfamily protein	-1.05006	0.000875408
Glyma.08G164400	zinc transporter 1 precursor	-1.03497	0.00252574
Glyma.08G164600	cysteine synthase D1	-2.26243	1.13e-07
Glyma.08G164700	Cation efflux family protein	-1.04728	0.0117383
Glyma.08G168000	Peroxidase superfamily protein	5.22882	0.00110097
Glyma.08G168600	Cystatin/monellin superfamily protein	-2.66838	0.012209
Glyma.08G169500	NAC (No Apical Meristem) domain transcriptional regulator superfamily protein	-4.33498	0.0247157
Glyma.08G169700	2-oxoglutarate (2OG) and Fe(II)-dependent oxygenase superfamily protein	-1.77761	0.00749127
Glyma.08G169800	Galactose oxidase/kelch repeat superfamily protein	-1.9993	2.55e-05
Glyma.08G170800	Unknown protein	-4.71882	0.0298105
Glyma.08G171000	Unknown protein	-1.29905	0.0368231
Glyma.08G171300	Unknown protein	-6.58496	0.00705482
Glyma.08G174300	Di-glucose binding protein with Kinesin motor domain	-1.07308	0.0203783
Glyma.08G174900	glutathione S-transferase TAU 19	-7.72451	0.000642216
Glyma.08G175000	glutathione S-transferase TAU 19	-1.48179	0.0195591
Glyma.08G175100	glutathione S-transferase TAU 19	-1.51798	0.00167527
Glyma.08G177100	Unknown protein	-1.72085	0.00180944
Glyma.08G178200	UDP-glucosyl transferase 85A2	-1.51702	0.0159294
Glyma.08G178500	metacaspase 1	-1.20791	0.00150519
Glyma.08G179900	Thioesterase superfamily protein	-1.16113	0.000105884
Glyma.08G180100	DNAJ-like 20	-5.49185	0.0204937
Glyma.08G180300	DNAJ-like 20	-2.50611	0.0074445
Glyma.08G180400	sulfate transporter 1;3	-1.87176	0.00404698
Glyma.08G180500	Heavy metal transport/detoxification superfamily protein	-1.51013	0.0025381
Glyma.08G182000	26S proteasome regulatory subunit, putative (RPN5)	-1.10484	0.035966
Glyma.08G182300	Inositol monophosphatase family protein	-1.20704	0.0147082
Glyma.08G182500	nodulin MtN21 /EamA-like transporter family protein	1.68637	8.32e-06
Glyma.08G189600	lipoxygenase 1	-2.39232	0.00564847
Glyma.08G189800	lipoxygenase 1	-2.68589	0.0139884
Glyma.08G190700	multidrug resistance-associated protein 6	-1.65523	0.000899632
Glyma.08G191300	calmodulin-binding family protein	-2.50866	0.00242522
Glyma.08G192300	indeterminate(ID)-domain 11	-1.08286	0.00325448
Glyma.08G192700	heat shock protein 60-3A	-1.329	3.48e-05
Glyma.08G192800	Unknown protein	-4.97728	0.0121164
Glyma.08G195000	Pyridoxal phosphate phosphatase-related protein	-1.95159	0.00180564
Glyma.08G196600	Unknown protein	-6.18587	0.00141014
Glyma.08G200000	HAD superfamily, subfamily IIIB acid phosphatase	-2.13563	0.000123265
Glyma.08G200600	hexokinase 2	2.43116	0.00459529
Glyma.08G200700	phytochrome-associated protein 1	-1.06686	0.000649421
Glyma.08G201800	Protein of unknown function (DUF1677)	1.33147	0.00566453
Glyma.08G203800	Isochorismatase family protein	-1.44817	0.0179052
Glyma.08G205100	receptor like protein 40	5.07039	0.000309231
Glyma.08G205600	Unknown protein	-2.42146	0.0242046
Glyma.08G206500	Late embryogenesis abundant (LEA) hydroxyproline-rich glycoprotein family	-1.66158	0.0373971
Glyma.08G207700	Galactose oxidase/kelch repeat superfamily protein	1.09127	0.00627275
Glyma.08G208600	Protein of unknown function (DUF2921)	-1.26899	0.00538589
Glyma.08G209200	alpha/beta-Hydrolases superfamily protein	-1.17884	0.00545544
Glyma.08G211000	Unknown protein	-7.88831	9.3e-06
Glyma.08G212000	HSP20-like chaperones superfamily protein	1.06696	0.0145937
Glyma.08G212800	histidine phosphotransfer protein 6	-1.03913	0.0449585
Glyma.08G213100	phosphatidic acid phosphatase-related / PAP2-related	-1.63018	0.00124779
Glyma.08G213200	Protein kinase superfamily protein	-1.18959	0.01009
Glyma.08G215300	basic helix-loop-helix (bHLH) DNA-binding superfamily protein	-1.48119	0.00573807
Glyma.08G215400	basic helix-loop-helix (bHLH) DNA-binding superfamily protein	-1.00573	0.00740556
Glyma.08G215500	basic helix-loop-helix (bHLH) DNA-binding superfamily protein	-1.66366	0.00113643
Glyma.08G215800	BCL-2-associated athanogene 1	8.09487	1.22e-07
Glyma.08G218200	NRAMP metal ion transporter 6	-1.38774	0.000166808
Glyma.08G218800	NDH-dependent cyclic electron flow 1	-1.42576	0.0444498
Glyma.08G222200	autoinhibited Ca(2+)-ATPase 9	-1.43919	0.000132612
Glyma.08G222800	Cellulose-synthase-like C5	-1.05959	0.0250041
Glyma.08G224900	Reticulon family protein	-1.43426	0.00165968
Glyma.08G226300	Unknown protein	-6.72792	7.96e-07
Glyma.08G227700	Integrase-type DNA-binding superfamily protein	-1.12686	0.00200401
Glyma.08G228400	low-molecular-weight cysteine-rich 56	-2.41773	0.000603498
Glyma.08G229100	Leucine-rich repeat protein kinase family protein	-1.85282	8.02e-05
Glyma.08G230100	MLP-like protein 43	-1.59707	0.00341972
Glyma.08G234100	low-molecular-weight cysteine-rich 19	-3.92427	0.0054668
Glyma.08G235400	kunitz trypsin inhibitor 1	-1.10662	0.00435832
Glyma.08G239400	Late embryogenesis abundant protein (LEA) family protein	1.08182	0.0355028
Glyma.08G240500	Protein of unknown function (DUF1336)	-1.24676	0.0181134
Glyma.08G241800	Plant calmodulin-binding protein-related	-3.66496	5.1e-06
Glyma.08G243100	TPX2 (targeting protein for Xklp2) protein family	-2.87732	0.0116715
Glyma.08G244500	UDP-Glycosyltransferase superfamily protein	2.13227	0.00823338
Glyma.08G244600	UDP-Glycosyltransferase superfamily protein	1.05967	0.00174902
Glyma.08G244800	UDP-Glycosyltransferase superfamily protein	-2.8422	0.00354887
Glyma.08G246200	TFIIB zinc-binding protein	-1.93643	0.0313051
Glyma.08G250000	brassinosteroid-6-oxidase 2	-1.4102	0.00706417
Glyma.08G250300	B12D protein	-3.91774	0.000501847
Glyma.08G251100	hercules receptor kinase 1	-1.32671	1.15e-06
Glyma.08G251500	Pollen Ole e 1 allergen and extensin family protein	-1.33226	0.00294641
Glyma.08G256200	Protein kinase superfamily protein	-1.12768	0.000923382
Glyma.08G256600	allene oxide cyclase 4	1.38215	0.0345845
Glyma.08G257000	NHL domain-containing protein	-1.15638	0.00710001
Glyma.08G260500	Regulator of Vps4 activity in the MVB pathway protein	-1.5266	0.0156508
Glyma.08G261900	LOB domain-containing protein 41	-1.86692	0.000279287
Glyma.08G262800	alpha-xylosidase 1	-1.20518	0.00812551
Glyma.08G264700	Mono-/di-acylglycerol lipase, N-terminal;Lipase, class 3	-1.12714	0.000438076
Glyma.08G267000	Sec14p-like phosphatidylinositol transfer family protein	1.00851	0.0204701
Glyma.08G267300	Unknown protein	4.83289	0.0141814
Glyma.08G270600	NAD(P)-binding Rossmann-fold superfamily protein	-1.59069	0.019423
Glyma.08G271000	basic helix-loop-helix (bHLH) DNA-binding superfamily protein	-1.12105	0.0272361
Glyma.08G274500	cytochrome P450, family 718	2.69599	0.0205822
Glyma.08G275400	Concanavalin A-like lectin protein kinase family protein	-2.56803	0.000169526
Glyma.08G277000	Deoxyxylulose-5-phosphate synthase	-4.87096	0.000133079
Glyma.08G277200	UDP-Glycosyltransferase superfamily protein	-1.63833	0.00147369
Glyma.08G279600	basic helix-loop-helix (bHLH) DNA-binding superfamily protein	-2.28269	0.00678224
Glyma.08G280600	CYCLIN D4;1	-1.91195	7.3e-07
Glyma.08G281100	homeobox protein 22	-4.67243	0.038657
Glyma.08G281200	homeobox protein 22	-2.02284	0.0290194
Glyma.08G281600	arabinogalactan protein 3	-2.15815	0.000160018
Glyma.08G282300	Nucleotide-diphospho-sugar transferase family protein	-1.41181	0.0332547
Glyma.08G284200	cysteine-rich RLK (RECEPTOR-like protein kinase) 2	1.3208	0.0218273
Glyma.08G285200	Plant-specific transcription factor YABBY family protein	-3.07973	0.00977891
Glyma.08G285400	Pectin lyase-like superfamily protein	-3.48229	1.08e-05
Glyma.08G286100	Unknown protein	-3.79008	0.0033957
Glyma.08G286500	basic helix-loop-helix (bHLH) DNA-binding superfamily protein	-1.17071	0.0305009
Glyma.08G287500	polygalacturonase 2	-1.0453	0.0229127
Glyma.08G288200	Unknown protein	-4.08746	0.0453359
Glyma.08G289200	RING/U-box superfamily protein	-1.1062	0.00507441
Glyma.08G289300	ILI1 binding bHLH 1	-2.23947	0.0202148
Glyma.08G290800	Unknown protein	-7.34341	0.000424068
Glyma.08G291000	CYCLIN D1;1	-1.26811	0.0269804
Glyma.08G291900	Gibberellin-regulated family protein	-1.15932	0.00212262
Glyma.08G292400	response regulator 3	-1.13628	0.00610995
Glyma.08G294300	Galactosyltransferase family protein	-1.18864	0.00183988
Glyma.08G295600	thioredoxin 2	-1.42797	0.00713843
Glyma.08G296600	SPFH/Band 7/PHB domain-containing membrane-associated protein family	-1.26323	0.00376844
Glyma.08G297000	Integrase-type DNA-binding superfamily protein	-2.87904	0.000982397
Glyma.08G299900	Fatty acid/sphingolipid desaturase	1.84709	3.61e-05
Glyma.08G300300	chitinase A	-1.28065	0.00501797
Glyma.08G302900	Leucine-rich receptor-like protein kinase family protein	-1.09394	0.0181978
Glyma.08G303900	phytochrome interacting factor 4	-1.02441	0.000529422
Glyma.08G306500	HXXXD-type acyl-transferase family protein	-7.19967	0.00273383
Glyma.08G308300	alpha/beta-Hydrolases superfamily protein	-1.6849	0.00961598
Glyma.08G308600	sucrose phosphate synthase 3F	1.61097	0.000660266
Glyma.08G309700	protodermal factor 1	-1.19355	0.0128717
Glyma.08G310000	Unknown protein	1.48107	0.000127049
Glyma.08G311900	spermidine hydroxycinnamoyl transferase	-1.26282	1.73e-05
Glyma.08G312000	spermidine hydroxycinnamoyl transferase	-1.75445	0.000266957
Glyma.08G315500	XB3 ortholog 1 in Arabidopsis thaliana	1.3346	0.0100395
Glyma.08G317600	myb domain protein 97	-1.35869	0.0233399
Glyma.08G320900	NAD(P)-binding Rossmann-fold superfamily protein	-2.0689	0.00687646
Glyma.08G321600	Bifunctional inhibitor/lipid-transfer protein/seed storage 2S albumin superfamily protein	-1.62609	0.0298387
Glyma.08G322300	IAA carboxylmethyltransferase 1	-1.60121	0.00521745
Glyma.08G323300	HIS HF	-1.85717	0.000523358
Glyma.08G325200	Kinesin motor family protein	-1.19491	0.0309633
Glyma.08G326200	multidrug resistance-associated protein 3	-1.40294	0.00402216
Glyma.08G326600	multidrug resistance-associated protein 3	-1.74988	0.000176695
Glyma.08G329600	Unknown protein	-1.60565	0.00512684
Glyma.08G329700	acyl-CoA synthetase 5	-1.58496	0.0202832
Glyma.08G330700	cellulose synthase like E1	-4.15818	0.00199559
Glyma.08G330900	Sec14p-like phosphatidylinositol transfer family protein	-1.1375	0.0371896
Glyma.08G331100	Sucrase/ferredoxin-like family protein	-1.22335	0.00284464
Glyma.08G331500	Sucrase/ferredoxin-like family protein	-1.32808	0.000139658
Glyma.08G333300	kinesin-like protein 1	-1.55789	0.000114746
Glyma.08G336300	Unknown protein	-1.95042	0.0253201
Glyma.08G336900	cation exchanger 5	1.55268	0.0462296
Glyma.08G338500	UDP-Glycosyltransferase superfamily protein	1.96405	0.000456491
Glyma.08G338800	UDP-Glycosyltransferase superfamily protein	-3.91488	0.0274532
Glyma.08G341000	Kunitz family trypsin and protease inhibitor protein	-1.93643	0.00627275
Glyma.08G341100	kunitz trypsin inhibitor 1	-1.67744	0.000374279
Glyma.08G341400	Kunitz family trypsin and protease inhibitor protein	-4.48314	0.00167582
Glyma.08G341800	kunitz trypsin inhibitor 1	-1.39321	0.00623012
Glyma.08G345900	NAD(P)-binding Rossmann-fold superfamily protein	-1.16885	0.00178938
Glyma.08G346300	basic helix-loop-helix (bHLH) DNA-binding superfamily protein	-1.10873	0.00194543
Glyma.08G348500	UDP-glycosyltransferase 73B4	-1.05403	0.000145714
Glyma.08G350900	RING/U-box superfamily protein	-1.08434	0.00209781
Glyma.08G352100	protein serine/threonine kinases;protein kinases;ATP binding;sugar binding;kinases;carbohydrate binding	1.97812	0.0118693
Glyma.08G353300	Plant self-incompatibility protein S1 family	-5.78136	0.00135296
Glyma.08G355000	S-locus lectin protein kinase family protein	1.1115	0.00272752
Glyma.08G355700	homolog of bacterial PANC	-1.26601	0.0243983
Glyma.08G357400	Leucine-rich repeat transmembrane protein kinase family protein	-1.77045	0.0022798
Glyma.08G357700	Unknown protein	-2.46288	0.00394119
Glyma.08G358000	low-molecular-weight cysteine-rich 47	-3.03899	0.000184402
Glyma.08G358400	Unknown protein	-1.02481	0.0113384
Glyma.08G358700	Transducin/WD40 repeat-like superfamily protein	1.6886	0.000242524
Glyma.08G360800	Pollen Ole e 1 allergen and extensin family protein	1.57538	0.00465245
Glyma.08G361300	Major facilitator superfamily protein	4.49185	0.0225319
Glyma.08G362000	S-adenosyl-L-methionine-dependent methyltransferases superfamily protein	-2.57385	0.000160945
Glyma.08G364200	HEAT repeat-containing protein	-2.17932	0.0464987
Glyma.08G364300	Flavodoxin family protein	-1.94753	0.0409267
Glyma.08G365100	LOB domain-containing protein 41	-1.14701	0.000362711
Glyma.08G366700	Unknown protein	-1.41504	0.0450679
Glyma.08G367800	transcription factor jumonji (jmjC) domain-containing protein	1.38003	0.022119
Glyma.09G001700	organic cation/carnitine transporter 3	-1.53615	0.0023443
Glyma.09G004900	F-box family protein with a domain of unknown function (DUF295)	-6.37504	0.0100554
Glyma.09G005000	F-box family protein with a domain of unknown function (DUF295)	-8.23122	0.000483075
Glyma.09G008200	RING/U-box superfamily protein	-1.99132	0.00027831
Glyma.09G008600	Protein of unknown function (DUF3537)	-1.40896	0.00282456
Glyma.09G008700	RPM1 interacting protein 4	-1.86876	0.0426018
Glyma.09G010700	tonoplast dicarboxylate transporter	-1.55134	0.00303045
Glyma.09G011400	inositol transporter 4	-2.19967	0.00103256
Glyma.09G012800	Unknown protein	-3.06228	0.00355173
Glyma.09G013800	Heavy metal transport/detoxification superfamily protein	-1.3416	0.0234743
Glyma.09G017500	alpha/beta-Hydrolases superfamily protein	-1.0105	0.01851
Glyma.09G020100	O-fucosyltransferase family protein	-1.39509	0.00424235
Glyma.09G022000	patatin-like protein 6	-1.48421	0.00109927
Glyma.09G022300	peroxidase 2	-1.13751	0.0432241
Glyma.09G024900	Leucine-rich receptor-like protein kinase family protein	-1.30372	0.00549014
Glyma.09G025800	homeodomain GLABROUS 11	-1.53244	0.000306295
Glyma.09G026800	fatty acid hydroxylase 1	-1.37941	3.62e-06
Glyma.09G027000	FAD-binding Berberine family protein	-1.36375	0.00275094
Glyma.09G028100	FAD-binding Berberine family protein	-1.96063	0.000897446
Glyma.09G028400	Sec14p-like phosphatidylinositol transfer family protein	-1.45277	0.0202183
Glyma.09G029400	cytochrome P450, family 88, subfamily A, polypeptide 3	-1.19897	0.00111733
Glyma.09G031400	HCO3- transporter family	-1.89399	0.00148778
Glyma.09G032700	Unknown protein	2.26427	0.000337875
Glyma.09G033300	Unknown protein	-1.10648	0.0077038
Glyma.09G033700	Plant invertase/pectin methylesterase inhibitor superfamily protein	-2.44668	0.00826922
Glyma.09G037100	Glycosyl hydrolase superfamily protein	-6.5157	0.00804281
Glyma.09G039000	Unknown protein	-1.05237	0.0251288
Glyma.09G039900	COBRA-like protein-7 precursor	-5.40939	0.039126
Glyma.09G040400	MLP-like protein 423	-5.04811	0.00123705
Glyma.09G040500	Unknown protein	-4.18874	0.00600163
Glyma.09G041000	Pectin lyase-like superfamily protein	-1.54301	0.00348366
Glyma.09G043500	Pollen Ole e 1 allergen and extensin family protein	-1.59051	0.0036875
Glyma.09G044600	ARM repeat superfamily protein	-1.57934	0.000222362
Glyma.09G045400	vesicle-associated membrane protein 724	-1.14528	0.00278695
Glyma.09G046100	Unknown protein	-2.11548	0.00475166
Glyma.09G048000	Unknown protein	2.5639	0.013722
Glyma.09G048700	cytochrome P450, family 81, subfamily D, polypeptide 3	-3.27854	0.0355834
Glyma.09G049200	cytochrome P450, family 81, subfamily D, polypeptide 3	-6.68182	0.000397278
Glyma.09G050200	cationic amino acid transporter 5	1.5999	0.00098981
Glyma.09G050900	Pectin lyase-like superfamily protein	2.70374	4.78e-06
Glyma.09G052900	Integrase-type DNA-binding superfamily protein	2.20328	0.00814919
Glyma.09G054900	Ankyrin repeat family protein	-1.45943	0.0117054
Glyma.09G055000	Bifunctional inhibitor/lipid-transfer protein/seed storage 2S albumin superfamily protein	-1.18603	0.0448047
Glyma.09G055100	Bifunctional inhibitor/lipid-transfer protein/seed storage 2S albumin superfamily protein	-1.2561	0.0476164
Glyma.09G056400	disease resistance protein (TIR-NBS-LRR class), putative	-2.51096	0.0257342
Glyma.09G058200	low-molecular-weight cysteine-rich 19	-2.42044	0.00655557
Glyma.09G058900	OSBP(oxysterol binding protein)-related protein 4C	-1.28716	0.0003373
Glyma.09G061700	Nucleotide/sugar transporter family protein	-1.04207	0.00419591
Glyma.09G063300	Unknown protein	-2.44349	0.0255123
Glyma.09G066300	AGC (cAMP-dependent, cGMP-dependent and protein kinase C) kinase family protein	-1.04047	3.16e-06
Glyma.09G067300	ELF4-like 3	-1.34965	0.01505
Glyma.09G067500	replication protein A 1A	6.62936	0.000582689
Glyma.09G068200	Unknown protein	-2.23349	0.00748459
Glyma.09G068300	Unknown protein	-5.24793	0.00666465
Glyma.09G069900	Protein kinase superfamily protein	-2.77347	0.00443997
Glyma.09G070100	Unknown protein	-1.00345	0.0193619
Glyma.09G070900	inter-alpha-trypsin inhibitor heavy chain-related	-1.83597	0.000151302
Glyma.09G071300	cyclin-dependent kinase B2;2	-2.31096	0.000740713
Glyma.09G071600	jasmonate-zim-domain protein 1	-1.00703	0.0216342
Glyma.09G073000	Unknown protein	-1.23435	0.00417524
Glyma.09G073300	SAUR-like auxin-responsive protein family	-2.19571	0.000573262
Glyma.09G073400	SAUR-like auxin-responsive protein family	2.33498	0.000520767
Glyma.09G076000	Plant invertase/pectin methylesterase inhibitor superfamily	-1.76553	0.0272925
Glyma.09G077100	Plant invertase/pectin methylesterase inhibitor superfamily	-1.20712	0.00417401
Glyma.09G079600	hydroxyproline-rich glycoprotein family protein	-1.03677	0.0378795
Glyma.09G080900	CBS domain-containing protein with a domain of unknown function (DUF21)	-2.26589	0.012739
Glyma.09G081000	FAD/NAD(P)-binding oxidoreductase family protein	-2.39993	0.0235598
Glyma.09G082400	IQ-domain 9	-5.09954	0.00653364
Glyma.09G082800	Unknown protein	-1.65876	2.95e-05
Glyma.09G086500	F-box family protein	-2.06045	0.0173665
Glyma.09G087100	OPC-8:0 CoA ligase1	-1.41831	0.0441972
Glyma.09G087200	inositol transporter 2	-1.01204	0.0116396
Glyma.09G087800	Protein of unknown function, DUF593	-1.12137	0.0128146
Glyma.09G090600	Unknown protein	-2.37028	8.17e-05
Glyma.09G091100	glucuronidase 3	-1.19623	0.0129174
Glyma.09G091800	Unknown protein	-1.25695	0.0245868
Glyma.09G095200	Gibberellin-regulated family protein	-1.52459	0.00487828
Glyma.09G099500	Cation efflux family protein	-1.48246	0.00181238
Glyma.09G099600	Unknown protein	-3.27302	0.0347013
Glyma.09G100300	DEA(D/H)-box RNA helicase family protein	-1.88583	0.0103471
Glyma.09G101600	Unknown protein	-1.47619	0.00138684
Glyma.09G109800	peroxidase 2	-1.69861	0.00514382
[truncated: 2,606 more rows]

## Sheet: HPC vs LPC
Gene ID	Gene function	Log2FC	PValue
ENSRNA050000405	Unknown protein	-2.92572	5.53e-06
ENSRNA050000528	Unknown protein	-1.15044	0.0115024
ENSRNA050000688	Unknown protein	-2.05445	0.00272049
ENSRNA050001195	Unknown protein	-2.26096	0.0106207
ENSRNA050001297	Unknown protein	-1.69599	0.045165
ENSRNA050001790	Unknown protein	-1.12039	0.0117487
ENSRNA050002080	Unknown protein	-1.51015	0.00161691
ENSRNA050002336	Unknown protein	-1.15249	0.00812022
ENSRNA050002644	Unknown protein	-1.24701	0.0237731
ENSRNA050002911	Unknown protein	-1.22456	0.0292438
ENSRNA050002967	Unknown protein	-1.04312	0.00974866
ENSRNA050002975	Unknown protein	-2.02748	0.0207147
ENSRNA050003466	Unknown protein	-1.34696	0.0224449
ENSRNA050003657	Unknown protein	-3.54432	0.0386262
ENSRNA050003828	Unknown protein	4.02975	0.00516445
ENSRNA050030297	Unknown protein	-3.82644	7.54e-05
ENSRNA050030349	Unknown protein	-2.88194	0.000181163
ENSRNA050030470	Unknown protein	-1.11301	0.0481514
ENSRNA050030496	Unknown protein	-1.33464	0.000761229
ENSRNA050030557	Unknown protein	2.69032	0.0473313
ENSRNA050030560	Unknown protein	-1.01449	0.022347
ENSRNA050030580	Unknown protein	-1.79414	0.00137674
ENSRNA050030627	Unknown protein	-1.45925	0.00330837
ENSRNA050030685	Unknown protein	-1.09612	0.00501985
ENSRNA050030695	Unknown protein	-2.07195	0.00527484
Glyma.01G001200	ARM repeat superfamily protein	-1.03268	0.000781186
Glyma.01G001800	Leucine-rich repeat protein kinase family protein	-1.95936	0.012767
Glyma.01G004400	Tetratricopeptide repeat (TPR)-like superfamily protein	-1.15843	0.00425243
Glyma.01G005100	myo-inositol oxygenase 2	-3.32673	0.0308627
Glyma.01G005800	Protein of unknown function (DUF1005)	-2.58706	0.00049331
Glyma.01G006000	oxidative stress 3	-1.29813	0.015149
Glyma.01G007400	Protein kinase family protein with leucine-rich repeat domain	-1.73205	0.000103725
Glyma.01G007500	Protein kinase family protein with leucine-rich repeat domain	-3.82007	0.000179248
Glyma.01G009000	Unknown protein	-1.15474	0.00218162
Glyma.01G009200	Polyketide cyclase/dehydrase and lipid transport superfamily protein	-1.09687	0.0448759
Glyma.01G009500	pinoresinol reductase 1	-1.34456	0.000195298
Glyma.01G009700	Unknown protein	-1.05534	0.00400939
Glyma.01G010700	NB-ARC domain-containing disease resistance protein	-2.37493	0.0116825
Glyma.01G011600	Mono-/di-acylglycerol lipase, N-terminal;Lipase, class 3	-5.78136	0.0061128
Glyma.01G011900	Ankyrin repeat family protein	-2.98162	0.000263517
Glyma.01G013000	Ankyrin repeat family protein	-3.30581	0.0360061
Glyma.01G014600	homeobox-7	-1.07564	2.43e-05
Glyma.01G014700	Transcription factor jumonji (jmj) family protein / zinc finger (C5HC2 type) family protein	-1.35781	3.48e-06
Glyma.01G016500	P-glycoprotein 2	-2.21946	1.05e-07
Glyma.01G017000	Tetratricopeptide repeat (TPR)-like superfamily protein	-1.34024	2.68e-09
Glyma.01G017300	RING/U-box superfamily protein	-2.30299	0.000405512
Glyma.01G018000	Unknown protein	-1.02239	0.0307872
Glyma.01G018800	PYR1-like 1	-2.51516	1.22e-09
Glyma.01G019700	beta HLH protein 93	-1.05903	1.01e-07
Glyma.01G020900	elicitor-activated gene 3-1	-1.08475	0.0184335
Glyma.01G021100	Dof-type zinc finger DNA-binding family protein	-1.74024	0.0361657
Glyma.01G021700	UDP-glucosyl transferase 85A3	1.9324	0.00150087
Glyma.01G024500	Unknown protein	-2.07435	0.0118075
Glyma.01G025300	Phototropic-responsive NPH3 family protein	-1.56839	2.32e-05
Glyma.01G025400	DORNROSCHEN-like	-1.42681	0.00746823
Glyma.01G026200	MATE efflux family protein	-1.2183	0.0135916
Glyma.01G026600	Unknown protein	-2.13114	0.00611352
Glyma.01G027600	TLD-domain containing nucleolar protein	-1.27623	0.000172383
Glyma.01G029300	Plant-specific transcription factor YABBY family protein	-2.94753	0.0351457
Glyma.01G030200	Protein kinase superfamily protein	-4.02975	0.0102427
Glyma.01G032200	RING/U-box superfamily protein	-1.45059	4.25e-05
Glyma.01G033200	disease resistance protein (TIR-NBS-LRR class)	-1.26106	7.31e-05
Glyma.01G033300	disease resistance protein (TIR-NBS-LRR class), putative	-1.58463	0.000105412
Glyma.01G033400	Unknown protein	-1.77866	4.23e-05
Glyma.01G034000	MLP-like protein 423	-2.03006	0.0125456
Glyma.01G034200	Acyl-CoA N-acyltransferases (NAT) superfamily protein	-2.05614	0.00448699
Glyma.01G034500	Unknown protein	-1.75974	0.000763656
Glyma.01G035200	sterol 4-alpha-methyl-oxidase 2-1	-4.39232	0.0134064
Glyma.01G036000	UDP-glucosyl transferase 74B1	-1.32026	0.000255774
Glyma.01G036600	C2H2 and C2HC zinc fingers superfamily protein	-3.70044	0.0384318
Glyma.01G036800	Transducin/WD40 repeat-like superfamily protein	-1.41839	0.00111462
Glyma.01G036900	Matrixin family protein	-2.87688	3.19e-07
Glyma.01G037200	Matrixin family protein	-1.21551	0.0239912
Glyma.01G037500	response regulator 3	-1.03372	0.00183662
Glyma.01G039400	Unknown protein	-1.46254	5.7e-05
Glyma.01G039700	Vps51/Vps67 family (components of vesicular transport) protein	-3.08746	0.0380114
Glyma.01G040100	glutathione S-transferase TAU 18	-2.05274	0.0174415
Glyma.01G040600	DNAJ heat shock family protein	-3.77352	2.1e-07
Glyma.01G043700	Leucine-rich repeat protein kinase family protein	-5.5025	0.00169816
Glyma.01G044500	NAD(P)-linked oxidoreductase superfamily protein	-1.28791	0.0013064
Glyma.01G044600	Homeobox-leucine zipper protein family	-1.25545	0.00840741
Glyma.01G044800	basic helix-loop-helix (bHLH) DNA-binding superfamily protein	-2.81702	1.79e-06
Glyma.01G045400	HVA22 homologue C	-1.26345	0.00839012
Glyma.01G045500	TCP family transcription factor	-1.11857	0.000797138
Glyma.01G046300	UDP-glucosyl transferase 73B5	-1.32807	0.00414815
Glyma.01G046500	sphingoid base hydroxylase 2	-1.0607	4.04e-07
Glyma.01G046600	phytochrome kinase substrate 1	-5.72792	0.000151285
Glyma.01G047800	CLAVATA3/ESR-RELATED 45	-1.40754	0.0341501
Glyma.01G049200	Protein of unknown function (DUF688)	-2.09657	0.0114817
Glyma.01G054600	Unknown protein	-1.93981	0.000363501
Glyma.01G055700	HCO3- transporter family	2.99339	7.32e-05
Glyma.01G056000	Remorin family protein	-1.37146	0.00107182
Glyma.01G056100	senescence-related gene 1	-1.39437	0.000202176
Glyma.01G061000	Unknown protein	-3.82809	0.0020397
Glyma.01G065500	Prolyl oligopeptidase family protein	-1.20746	5.18e-05
Glyma.01G065800	NB-ARC domain-containing disease resistance protein	-1.41402	9.02e-05
Glyma.01G067100	UDP-Glycosyltransferase superfamily protein	-1.13102	0.000298383
Glyma.01G067300	RNA polymerase II large subunit	-1.23456	0.00291821
Glyma.01G067700	Unknown protein	-3.60486	0.0086616
Glyma.01G069300	basic leucine-zipper 42	-6.13022	2.97e-06
Glyma.01G071100	Nucleic acid-binding, OB-fold-like protein	-2.14684	0.0232898
Glyma.01G071700	NSP-interacting kinase 2	-1.53939	6.35e-05
Glyma.01G072400	NB-ARC domain-containing disease resistance protein	-1.19176	0.0227981
Glyma.01G072800	Unknown protein	-1.07818	0.0143983
Glyma.01G074600	UDP-Glycosyltransferase superfamily protein	-1.55256	0.00643822
Glyma.01G076900	basic helix-loop-helix (bHLH) DNA-binding superfamily protein	-4.77761	2.87e-05
Glyma.01G077000	expansin B2	4.01919	0.00194836
Glyma.01G078800	Bifunctional inhibitor/lipid-transfer protein/seed storage 2S albumin superfamily protein	-1.63295	0.00162888
Glyma.01G079900	C2H2-like zinc finger protein	-1.36129	0.0284961
Glyma.01G080900	Protein of unknown function (DUF1218)	-1.30837	3.26e-05
Glyma.01G081100	Integrase-type DNA-binding superfamily protein	-1.10104	0.000846241
Glyma.01G081900	2-oxoacid dehydrogenases acyltransferase family protein	-3.13183	0.00217997
Glyma.01G084300	zinc ion binding;nucleic acid binding	-1.10138	0.00160023
Glyma.01G085500	Unknown protein	-1.38102	0.00480741
Glyma.01G085700	UDP-Glycosyltransferase superfamily protein	-4.98185	0.0245603
Glyma.01G086800	C2H2-like zinc finger protein	-1.0161	0.0145768
Glyma.01G087500	AP2/B3 transcription factor family protein	-2.73146	0.000119716
Glyma.01G088200	NAC (No Apical Meristem) domain transcriptional regulator superfamily protein	-1.5652	4.12e-07
Glyma.01G088500	Protein kinase superfamily protein	-1.24545	8.48e-05
Glyma.01G088700	enoyl-CoA hydratase/isomerase A	-1.28421	8.05e-05
Glyma.01G090400	Putative membrane lipoprotein	-2.81845	0.0200418
Glyma.01G092300	Unknown protein	-1.03202	0.00159603
Glyma.01G092900	ATPase E1-E2 type family protein / haloacid dehalogenase-like hydrolase family protein	-1.45943	1.11e-05
Glyma.01G095500	basic helix-loop-helix (bHLH) DNA-binding superfamily protein	-1.35395	0.0330799
Glyma.01G097100	Mitochondrial substrate carrier family protein	-1.43963	0.000191721
Glyma.01G098400	protein kinase 1B	-1.1936	0.000133281
Glyma.01G099000	acyl-CoA oxidase 4	-1.29623	0.000121462
Glyma.01G099500	Unknown protein	-2.21632	0.0435234
Glyma.01G101200	Unknown protein	4.43494	0.000847837
Glyma.01G104900	Nucleic acid-binding, OB-fold-like protein	1.43781	0.00311294
Glyma.01G106100	glutathione S-transferase TAU 8	-1.10277	0.00739077
Glyma.01G106700	Ctr copper transporter family	-1.35271	2.96e-07
Glyma.01G108700	PAR1 protein	-2.52771	6.9e-06
Glyma.01G110100	Protein of unknown function (DUF674)	-3.04449	0.00626191
Glyma.01G111600	Unknown protein	-2.00972	0.000282357
Glyma.01G112700	Duplicated homeodomain-like superfamily protein	-4.01066	1.49e-08
Glyma.01G112900	HXXXD-type acyl-transferase family protein	1.26692	3.19e-08
Glyma.01G113400	plasma membrane intrinsic protein 1B	-2.50855	4.19e-05
Glyma.01G114000	Transmembrane amino acid transporter family protein	-1.15688	0.000614681
Glyma.01G114400	Plant protein of unknown function (DUF247)	-2.34038	1.34e-07
Glyma.01G114500	glucose-6-phosphate/phosphate translocator 2	-6.97154	8.64e-19
Glyma.01G115100	Clathrin light chain protein	2.48308	2.31e-05
Glyma.01G116300	GroES-like zinc-binding dehydrogenase family protein	2.31667	0.00190556
Glyma.01G117000	receptor like protein 7	-1.12313	0.00533339
Glyma.01G119000	Unknown protein	-1.81117	5.49e-10
Glyma.01G119100	Unknown protein	-1.58265	4.39e-09
Glyma.01G119600	Stress induced protein	1.07302	0.0146198
Glyma.01G120000	receptor like protein 7	3.49643	0.00421485
Glyma.01G120300	receptor like protein 6	5.20387	1.87e-06
Glyma.01G120400	fatty acid desaturase 8	-1.34034	7.77e-08
Glyma.01G121100	Plant protein of unknown function (DUF639)	-3.36923	0.0440097
Glyma.01G121600	hAT transposon superfamily	6.2854	7.27e-05
Glyma.01G121900	Unknown protein	-5.02975	0.001238
Glyma.01G122300	glycine-rich protein	-1.77489	0.00340175
Glyma.01G123500	Unknown protein	-2.46395	0.0165761
Glyma.01G123700	Plant protein of unknown function (DUF639)	-4.02495	1.05e-06
Glyma.01G124700	PYR1-like 4	-2.16406	1.9e-06
Glyma.01G126500	Unknown protein	-1.53727	0.0372745
Glyma.01G126600	Disease resistance-responsive (dirigent-like protein) family protein	-3.01381	0.0429792
Glyma.01G127100	Disease resistance-responsive (dirigent-like protein) family protein	-6.84862	0.000129632
Glyma.01G127200	Disease resistance-responsive (dirigent-like protein) family protein	-3.00988	3.08e-06
Glyma.01G128100	WRKY DNA-binding protein 33	-1.21198	0.00548858
Glyma.01G129100	Protein of unknown function (DUF567)	-3.91081	0.00243105
Glyma.01G129700	Unknown protein	-2.56234	4.35e-06
Glyma.01G130200	lipid transfer protein 2	1.18078	0.0140445
Glyma.01G131100	aspartate aminotransferase 1	-2.14343	1.21e-06
Glyma.01G131400	saposin B domain-containing protein	-3.73697	0.0459252
Glyma.01G131800	ARM repeat superfamily protein	-2.11316	8.56e-08
Glyma.01G132000	with no lysine (K) kinase 5	-1.82063	0.00506295
Glyma.01G132500	lipid transfer protein 1	-1.11059	0.017211
Glyma.01G132900	Protein kinase superfamily protein	-2.4236	0.00229772
Glyma.01G133000	HSI2-like 1	-1.0817	2.44e-05
Glyma.01G133200	Unknown protein	-1.85086	0.0309153
Glyma.01G133300	Leucine-rich repeat protein kinase family protein	-1.15059	0.0109673
Glyma.01G133500	basic helix-loop-helix (bHLH) DNA-binding superfamily protein	-1.71917	0.000276409
Glyma.01G133600	Unknown protein	-1.27456	0.00537728
Glyma.01G134600	homogentisate phytyltransferase 1	-4.56459	3.45e-05
Glyma.01G135200	cytochrome P450, family 82, subfamily C, polypeptide 4	-2.36832	0.000562325
Glyma.01G135500	SPX domain gene 3	-2.53353	0.00179561
Glyma.01G140100	Ribosomal protein L19e family protein	-2.06128	0.00291725
Glyma.01G142400	Unknown protein	3.94953	0.0135829
Glyma.01G143500	heat shock transcription factor B2A	-5.70044	0.00820826
Glyma.01G144300	EF hand calcium-binding protein family	-2.09679	0.00170236
Glyma.01G144500	armadillo repeat kinesin 2	-1.24061	0.000193299
Glyma.01G145200	Unknown protein	-1.93055	0.000265781
Glyma.01G151500	DNAse I-like superfamily protein	-1.11784	3.51e-05
Glyma.01G151600	Pectinacetylesterase family protein	-1.24693	1.64e-05
Glyma.01G152800	Unknown protein	-3.53138	0.00173423
Glyma.01G153600	xyloglucanase 113	-1.81833	1.13e-06
Glyma.01G156500	Unknown protein	-1.79116	0.00589897
Glyma.01G157300	tonoplast monosaccharide transporter3	-1.75547	3.66e-05
Glyma.01G157900	glutamate receptor 3.6	-2.32688	9.41e-08
Glyma.01G158600	Unknown protein	-1.03453	5.12e-05
Glyma.01G160000	serine acetyltransferase 3;2	1.82265	0.000183562
Glyma.01G160500	Arabidopsis protein of unknown function (DUF241)	1.69463	0.00026276
Glyma.01G160700	Arabidopsis protein of unknown function (DUF241)	1.34777	0.000365688
Glyma.01G160800	Arabidopsis protein of unknown function (DUF241)	1.50134	3.12e-05
Glyma.01G161100	Transmembrane amino acid transporter family protein	-2.78627	0.0110107
Glyma.01G161300	Unknown protein	-1.25241	1.35e-05
Glyma.01G161500	Rhodanese/Cell cycle control phosphatase superfamily protein	-2.67514	0.000185984
Glyma.01G161600	ACT-like protein tyrosine kinase family protein	-1.22889	2.43e-05
Glyma.01G163000	Eukaryotic aspartyl protease family protein	-1.16317	0.00417183
Glyma.01G164400	Unknown protein	-1.08784	0.000417018
Glyma.01G164500	Protein of unknown function (DUF630) ;Protein of unknown function (DUF632)	-1.18969	2.65e-05
Glyma.01G165600	Pathogenesis-related thaumatin superfamily protein	-2.76098	0.000675812
Glyma.01G165900	armadillo repeat only 2	-1.1188	0.000578195
Glyma.01G166000	Chaperone DnaJ-domain superfamily protein	-1.59178	0.00131038
Glyma.01G166500	Plant protein of unknown function (DUF827)	-6.20579	6.35e-05
Glyma.01G166800	Homeodomain-like superfamily protein	-3.71245	0.0044909
Glyma.01G168300	Unknown protein	-2.16779	0.0398
Glyma.01G168400	Lactoylglutathione lyase / glyoxalase I family protein	-2.47744	0.0258469
Glyma.01G169500	Leucine-rich repeat (LRR) family protein	-1.2441	0.00753478
Glyma.01G170200	beta-galactosidase 3	-1.19836	0.00710564
Glyma.01G172100	Unknown protein	-1.85798	0.0341848
Glyma.01G172500	ATPase family associated with various cellular activities (AAA)	-1.3505	0.0365443
Glyma.01G172600	NmrA-like negative transcriptional regulator family protein	-2.38264	3.83e-06
Glyma.01G174200	homeobox protein 24	-1.09294	0.0191595
Glyma.01G175200	Sulfite exporter TauE/SafE family protein	-2.40845	0.0157869
Glyma.01G175500	Cytochrome P450 superfamily protein	-1.08603	0.00713311
Glyma.01G177400	G-box binding factor 1	-1.46713	9.2e-06
Glyma.01G177500	homeobox protein 40	-7.08453	3.14e-08
Glyma.01G177800	F-box and associated interaction domains-containing protein	1.59102	0.0226512
Glyma.01G177900	UDP-glucosyl transferase 72E1	1.53927	0.0427664
Glyma.01G179000	protein kinase family protein / peptidoglycan-binding LysM domain-containing protein	-3.32193	0.00590071
Glyma.01G179600	cytochrome P450, family 71, subfamily B, polypeptide 35	-4.62449	0.032567
Glyma.01G180200	Protein of unknown function, DUF547	-1.07218	0.00419989
Glyma.01G180400	CAP (Cysteine-rich secretory proteins, Antigen 5, and Pathogenesis-related 1 protein) superfamily protein	-1.4778	0.000684398
Glyma.01G180700	Uncharacterised protein family (UPF0497)	-1.06062	0.000537992
Glyma.01G181900	cytochrome P450, family 82, subfamily C, polypeptide 4	-1.06921	0.0173688
Glyma.01G182200	Unknown protein	-3.17029	3.38e-07
Glyma.01G182400	Protein kinase superfamily protein	-1.83047	8.88e-05
Glyma.01G182700	methyl esterase 9	-1.42968	0.020242
Glyma.01G185400	Cyclin-dependent kinase inhibitor family protein	-1.22006	4.22e-05
Glyma.01G186500	Unknown protein	-3.60881	0.0287083
Glyma.01G186800	ralf-like 34	-1.3029	0.000196722
Glyma.01G187200	PLC-like phosphodiesterases superfamily protein	-1.31267	0.000424201
Glyma.01G189000	Protein of unknown function (DUF579)	-1.67824	2.9e-06
Glyma.01G189900	Unknown protein	-3.54432	0.0127355
Glyma.01G191500	Chaperone DnaJ-domain superfamily protein	-1.15472	0.000176417
Glyma.01G192300	Phototropic-responsive NPH3 family protein	-2.49078	0.000136594
Glyma.01G192400	Unknown protein	-1.47753	0.004902
Glyma.01G192500	Peroxidase superfamily protein	-1.20113	0.000557795
Glyma.01G193600	calcium ATPase 2	-2.55776	9.6e-09
Glyma.01G194000	adenosine-5\'-phosphosulfate (APS) kinase 3	-1.7829	0.0494425
Glyma.01G195500	ACT domain repeat 1	-1.63633	0.00123721
Glyma.01G195900	Integrase-type DNA-binding superfamily protein	-2.3015	4.39e-05
Glyma.01G196400	little nuclei4	1.04719	0.0149053
Glyma.01G197400	Unknown protein	-1.10399	0.000789325
Glyma.01G198700	C2H2 and C2HC zinc fingers superfamily protein	-1.00677	1.1e-06
Glyma.01G200800	CheY-like two-component responsive regulator family protein	-1.12329	5.71e-06
Glyma.01G202100	expansin-like B1	-5.71149	0.00218107
Glyma.01G203100	lon protease 2	-1.84695	4.3e-07
Glyma.01G203400	chloroplast beta-amylase	-3.97598	9.53e-08
Glyma.01G204400	TIFY domain/Divergent CCT motif family protein	-1.45611	0.0306588
Glyma.01G206500	receptor-like protein kinase 1	-1.00694	0.00663477
Glyma.01G206600	ethylene responsive element binding factor 1	-2.46381	4.38e-05
Glyma.01G207100	RING/U-box superfamily protein	-1.28483	0.00314438
Glyma.01G208200	tonoplast intrinsic protein 2;3	-2.44068	6.59e-07
Glyma.01G208300	Protein of unknown function, DUF547	-1.0528	0.000962303
Glyma.01G209100	C2H2-like zinc finger protein	-1.11516	0.0193364
Glyma.01G209600	Nucleotide-diphospho-sugar transferases superfamily protein	-2.09629	0.00118757
Glyma.01G210400	Lactate/malate dehydrogenase family protein	-2.73815	0.00327506
Glyma.01G210600	OSBP(oxysterol binding protein)-related protein 2A	-1.07564	0.000134733
Glyma.01G210800	adenine phosphoribosyl transferase 3	-1.03352	0.00253309
Glyma.01G211500	myb domain protein 42	-1.2005	0.00023907
Glyma.01G211600	Unknown protein	4.08746	0.023049
Glyma.01G211800	NmrA-like negative transcriptional regulator family protein	-3.5789	0.00251465
Glyma.01G212700	Cornichon family protein	-1.2807	0.00123549
Glyma.01G214900	Unknown protein	-2.24338	0.00300758
Glyma.01G215000	Unknown protein	-1.5189	0.0039404
Glyma.01G215100	phospholipase D beta 1	-2.58927	3.76e-06
Glyma.01G215900	Unknown protein	-3.59296	9.49e-06
Glyma.01G216000	Integrase-type DNA-binding superfamily protein	1.92872	0.0219695
Glyma.01G216900	cytochrome P450, family 87, subfamily A, polypeptide 2	-2.2384	0.016217
Glyma.01G217600	osmotin 34	-2.66272	0.00225637
Glyma.01G217700	osmotin 34	-2.40436	0.000552455
Glyma.01G218000	Remorin family protein	-1.48597	0.0372061
Glyma.01G219200	C2 calcium/lipid-binding plant phosphoribosyltransferase family protein	-1.94317	0.000754883
Glyma.01G219900	glutamate-cysteine ligase	2.08426	0.000404342
Glyma.01G220300	Protein of unknown function (DUF3527)	-1.02383	0.000390265
Glyma.01G221100	CCT motif family protein	-1.55908	0.000152925
Glyma.01G221600	Protein of unknown function (DUF604)	-1.45725	0.000140354
Glyma.01G221900	SPIRAL1-like2	-2.42146	0.0211943
Glyma.01G222800	Late embryogenesis abundant (LEA) hydroxyproline-rich glycoprotein family	-1.19827	0.0374288
Glyma.01G223100	P-loop containing nucleoside triphosphate hydrolases superfamily protein	-1.52066	1.21e-05
Glyma.01G224000	Leucine-rich repeat protein kinase family protein	-1.26844	0.00155812
Glyma.01G225000	Integrase-type DNA-binding superfamily protein	2.05373	0.000133142
Glyma.01G225500	Unknown protein	-3.23704	0.0445404
Glyma.01G225600	Unknown protein	-3.77259	0.0313018
Glyma.01G225800	UDP-D-glucose/UDP-D-galactose 4-epimerase 5	1.0159	0.00650666
Glyma.01G227600	Unknown protein	-1.48875	0.012904
Glyma.01G229200	RELA/SPOT homolog 3	-1.47622	5.75e-05
Glyma.01G233100	Protein kinase superfamily protein	-1.58496	0.0119436
Glyma.01G234500	Nucleotide-diphospho-sugar transferases superfamily protein	-1.17205	8.55e-07
Glyma.01G234900	Bifunctional inhibitor/lipid-transfer protein/seed storage 2S albumin superfamily protein	2.25481	0.00124715
Glyma.01G236200	Unknown protein	-1.61813	0.0322776
Glyma.01G238100	Ribosomal L18p/L5e family protein	1.56413	0.00434685
Glyma.01G238500	Unknown protein	-2.38957	0.00320272
Glyma.01G238800	Major facilitator superfamily protein	-3.32036	9.47e-06
Glyma.01G240300	methylesterase PCR A	-1.67775	0.00049087
Glyma.01G240800	cysteine-rich RLK (RECEPTOR-like protein kinase) 10	-3.42626	0.00891343
Glyma.01G241200	Protein of unknown function (DUF1005)	1.21569	0.00043805
Glyma.01G241700	Unknown protein	-1.00277	0.0105855
Glyma.01G243400	Unknown protein	-1.1264	0.011005
Glyma.01G244000	Unknown protein	-4.50462	0.000122339
Glyma.01G244200	S-methyl-5-thioribose kinase	-2.07823	4.76e-05
Glyma.01G244500	Calcium-dependent lipid-binding (CaLB domain) family protein	-1.08641	1.39e-07
Glyma.02G001500	3-ketoacyl-CoA synthase 11	-4.23704	0.00123427
Glyma.02G002100	calmodulin 8	-3.05287	0.00280693
Glyma.02G003000	Unknown protein	-1.0042	0.017259
Glyma.02G003600	RNA-binding (RRM/RBD/RNP motifs) family protein	-1.47697	0.00227127
Glyma.02G004800	Unknown protein	-1.12858	0.012172
Glyma.02G005100	Plant protein of unknown function (DUF828) with plant pleckstrin homology-like region	-1.16514	0.000530581
Glyma.02G005600	myb domain protein 15	-1.65122	0.0255983
Glyma.02G006800	myb domain protein 61	-2.78213	2.55e-05
Glyma.02G007400	Chitinase family protein	-1.02205	0.0437718
Glyma.02G008100	Unknown protein	-1.03003	0.00875624
Glyma.02G009800	myb domain protein 2	-2.2424	0.000338571
Glyma.02G011000	Unknown protein	-1.51353	0.000651555
Glyma.02G011600	Major facilitator superfamily protein	-1.0654	0.000182625
Glyma.02G011700	Unknown protein	-1.0925	1.31e-05
Glyma.02G013200	Unknown protein	-4.44057	0.00397802
Glyma.02G013300	beta-xylosidase 2	-2.8963	0.002019
Glyma.02G013900	myb domain protein 12	-1.45613	0.0168173
Glyma.02G014200	CTP synthase family protein	-1.03198	1.3e-05
Glyma.02G015500	P-loop nucleoside triphosphate hydrolases superfamily protein with CH (Calponin Homology) domain	-1.31829	0.000117688
Glyma.02G016400	glycosyl hydrolase 9B13	-1.2432	0.0428595
Glyma.02G016600	Plant invertase/pectin methylesterase inhibitor superfamily	-8.03526	2.01e-05
Glyma.02G016800	TOXICOS EN LEVADURA 2	-1.55722	0.00558279
Glyma.02G017000	Protein of unknown function, DUF538	-1.05075	0.000246984
Glyma.02G018900	basic helix-loop-helix (bHLH) DNA-binding superfamily protein	-4.41093	6.29e-05
Glyma.02G019200	NAD(P)-linked oxidoreductase superfamily protein	-1.01265	0.00286859
Glyma.02G021300	Unknown protein	2.2109	0.0178941
Glyma.02G022200	nitrate transporter 1:2	-1.62015	0.00865121
Glyma.02G023500	DNAJ heat shock family protein	-1.9759	4.64e-07
Glyma.02G023900	Disease resistance protein (TIR-NBS-LRR class) family	-1.32095	0.00598631
Glyma.02G025200	Protein of unknown function (DUF1336)	-1.0469	6.58e-05
Glyma.02G025700	CLAVATA3/ESR-RELATED 26	-1.39375	0.0137308
Glyma.02G027500	zinc ion binding	-1.0343	8.08e-06
Glyma.02G028700	Matrixin family protein	-2.61931	2.7e-05
Glyma.02G029200	Transducin/WD40 repeat-like superfamily protein	-1.21956	0.000402531
Glyma.02G029700	Unknown protein	-5.26053	0.0198242
Glyma.02G030200	CYCLIN D1;1	-1.4386	0.00134105
Glyma.02G030300	Unknown protein	-1.30567	0.000924116
Glyma.02G030400	Unknown protein	-1.88753	0.000291941
Glyma.02G031000	nucleobase-ascorbate transporter 7	-2.63434	0.00382298
Glyma.02G031800	TRICHOME BIREFRINGENCE-LIKE 27	-1.18099	0.010635
Glyma.02G032200	Protein kinase superfamily protein	-1.02115	0.0078421
Glyma.02G032600	nodulin MtN21 /EamA-like transporter family protein	-2.43812	0.00837429
Glyma.02G033200	RING/U-box superfamily protein	-2.11327	4.93e-06
Glyma.02G033400	NHL domain-containing protein	-1.06487	0.00387086
Glyma.02G034000	aldehyde dehydrogenase 2B7	-1.21435	0.00498323
Glyma.02G035400	Unknown protein	-1.50285	0.00106989
Glyma.02G035700	domains rearranged methylase 1	-1.24414	0.0331688
Glyma.02G036400	Kelch repeat-containing F-box family protein	-1.01386	0.00321946
Glyma.02G038200	Unknown protein	-3.32193	0.00175464
Glyma.02G038600	MATE efflux family protein	-1.41213	0.0132501
Glyma.02G039000	Octicosapeptide/Phox/Bem1p family protein	-2.06521	3.54e-05
Glyma.02G039700	Unknown protein	-1.9504	0.000373396
Glyma.02G039900	Protein of unknown function (DUF707)	-5.17761	6.74e-05
Glyma.02G040700	uncoupling protein 5	-1.06461	0.00142225
Glyma.02G040800	Unknown protein	-2.86645	0.017023
Glyma.02G043100	Arabidopsis protein of unknown function (DUF241)	-1.75336	0.0372666
Glyma.02G044300	NEP-interacting protein 2	-1.52828	0.0110443
Glyma.02G044500	germin-like protein 4	-1.32927	0.00536496
Glyma.02G045100	Eukaryotic aspartyl protease family protein	-1.08553	8.02e-05
Glyma.02G050300	Leucine-rich receptor-like protein kinase family protein	-4.48113	0.00225639
Glyma.02G051500	aldehyde dehydrogenase 3F1	-1.11375	0.015706
Glyma.02G051600	Cytochrome P450 superfamily protein	-1.08166	0.0177498
Glyma.02G051800	compromised recognition of TCV 1	-1.00155	0.000144061
Glyma.02G052300	alpha/beta-Hydrolases superfamily protein	-3.6863	2.66e-05
Glyma.02G054400	Unknown protein	-1.63893	0.000119162
Glyma.02G054900	Unknown protein	-4.37638	0.0023243
Glyma.02G055000	Unknown protein	-2.87189	0.040716
Glyma.02G055100	Chaperone DnaJ-domain superfamily protein	-1.41442	3.07e-05
Glyma.02G055600	Unknown protein	-1.52911	0.0128247
Glyma.02G056400	alpha/beta-Hydrolases superfamily protein	-3.03132	0.00068968
Glyma.02G058000	Major facilitator superfamily protein	-2.89443	0.00122976
Glyma.02G058900	homeobox protein 40	-3.90031	0.000325057
Glyma.02G059100	Protein of unknown function (DUF677)	-1.01468	0.000483068
Glyma.02G059200	Protein of unknown function (DUF607)	-1.11727	0.00545048
Glyma.02G059400	galacturonosyltransferase-like 2	-1.39399	0.0207776
Glyma.02G059600	calmodulin-like 41	-2.12789	0.0122795
Glyma.02G060700	Protein of unknown function, DUF547	-1.3636	9.29e-05
Glyma.02G060900	Unknown protein	-3.78606	5.51e-06
Glyma.02G061100	photosystem II subunit O-2	-1.20752	0.00106422
Glyma.02G061400	Phototropic-responsive NPH3 family protein	-1.4671	0.00144389
Glyma.02G063900	Seven transmembrane MLO family protein	-6.17414	0.00050614
Glyma.02G064200	ribonuclease 1	-5.47032	0.00914211
Glyma.02G064300	ribonuclease 1	-7.16692	5.66e-05
Glyma.02G066600	cofactor assembly of complex C	-1.07613	0.00199531
Glyma.02G067700	K+ uptake transporter 3	-2.22641	0.00198464
Glyma.02G071000	Pyruvate kinase family protein	-2.54703	2.12e-05
Glyma.02G072200	glutamate dehydrogenase 3	-1.96431	0.0381163
Glyma.02G072400	arabinogalactan protein 14	-4.33985	0.00574078
Glyma.02G073400	Unknown protein	1.26167	0.0463849
Glyma.02G074400	5\'-3\' exonuclease family protein	-1.32878	0.0498837
Glyma.02G077800	Unknown protein	-1.66023	0.00198723
Glyma.02G079400	one-helix protein 2	-1.85841	0.0089087
Glyma.02G081100	3-oxo-5-alpha-steroid 4-dehydrogenase family protein	-1.22413	4.05e-07
Glyma.02G081700	Unknown protein	-2.90689	0.0355964
Glyma.02G082000	Duplicated homeodomain-like superfamily protein	-2.12286	0.000732718
Glyma.02G082900	VIRE2-interacting protein 1	-3.77259	0.0444951
Glyma.02G084800	Unknown protein	-1.20197	0.00214693
Glyma.02G085900	response regulator 2	-1.11152	2.06e-05
Glyma.02G086100	RNA-dependent RNA polymerase 1	-1.39452	2.23e-06
Glyma.02G086600	RNA-binding (RRM/RBD/RNP motifs) family protein	-1.1985	1.5e-05
Glyma.02G088600	50S ribosomal protein-related	-1.26654	6.01e-05
Glyma.02G088700	Protein kinase family protein	-4.59188	0.000135418
Glyma.02G088800	Class I glutamine amidotransferase-like superfamily protein	-1.974	1.38e-06
Glyma.02G089200	Unknown protein	-2.32193	0.0217217
Glyma.02G089500	Unknown protein	-4.152	0.00180231
Glyma.02G090100	MATE efflux family protein	-1.4314	0.00157529
Glyma.02G093800	Unknown protein	-1.01742	0.0341498
Glyma.02G098600	Endosomal targeting BRO1-like domain-containing protein	-1.07554	0.000224039
Glyma.02G099100	C2H2-like zinc finger protein	-2.26434	0.00474713
Glyma.02G099500	AP2/B3 transcription factor family protein	-3.24761	1.95e-05
Glyma.02G102900	plant U-box 26	-1.60926	0.000356719
Glyma.02G103100	Unknown protein	-2.38382	0.000817259
Glyma.02G104000	cytochrome P450, family 90, subfamily D, polypeptide 1	3.65794	0.000621413
Glyma.02G104100	cytochrome P450, family 90, subfamily D, polypeptide 1	2.66959	0.0186124
Glyma.02G104300	UDP-glycosyltransferase 73B4	-2.32956	0.000225471
Glyma.02G107400	CLAVATA3/ESR-RELATED 45	-2.18688	0.00416417
Glyma.02G107800	Unknown protein	-1.40754	0.00650289
Glyma.02G108300	RING/U-box superfamily protein	-1.22134	6.34e-06
Glyma.02G109500	Unknown protein	-1.58743	0.00252734
Glyma.02G110600	EXS (ERD1/XPR1/SYG1) family protein	1.31565	0.00403993
Glyma.02G111200	Unknown protein	-1.18242	0.000135703
Glyma.02G112900	Protein of unknown function, DUF538	-1.27314	0.000262886
Glyma.02G115000	CLAVATA3/ESR-RELATED 9	-1.01238	0.0485488
Glyma.02G118700	HISTIDINE BIOSYNTHESIS 5B	-2.93074	0.000590598
Glyma.02G119300	Unknown protein	-2.87569	0.00583742
Glyma.02G119400	Unknown protein	-1.31621	0.000302254
Glyma.02G119500	coenzyme Q biosynthesis Coq4 family protein / ubiquinone biosynthesis Coq4 family protein	-1.11141	4.42e-05
Glyma.02G120600	Copper amine oxidase family protein	4.9002	0.00126623
Glyma.02G121300	Squamosa promoter-binding protein-like (SBP domain) transcription factor family protein	-1.08957	9.94e-05
Glyma.02G122000	Malectin/receptor-like protein kinase family protein	-2.11681	0.00281146
Glyma.02G122800	Unknown protein	-1.87447	0.00597362
Glyma.02G123000	Serine carboxypeptidase S28 family protein	-1.64483	0.0205274
Glyma.02G124700	senescence-related gene 1	-3.8985	0.00329609
Glyma.02G125000	senescence-related gene 1	-1.37268	0.00039393
Glyma.02G127800	NSP-interacting kinase 2	-1.24547	0.00141768
Glyma.02G128400	F-box and associated interaction domains-containing protein	-2.93239	0.000340994
Glyma.02G128800	Protein of unknown function (DUF1262)	-1.19881	0.00460619
Glyma.02G129500	ATPase E1-E2 type family protein / haloacid dehalogenase-like hydrolase family protein	-1.4605	4.45e-05
Glyma.02G130300	Unknown protein	-5.85798	0.00287726
Glyma.02G130600	ABC-2 type transporter family protein	-1.31374	0.0224827
Glyma.02G130700	phosphoenolpyruvate carboxylase 4	-1.12289	0.000259057
Glyma.02G131300	inflorescence deficient in abscission (IDA)-like 1	-6.56551	1.77e-05
Glyma.02G131500	3-methylcrotonyl-CoA carboxylase	-1.01324	0.00469531
Glyma.02G131600	Class I glutamine amidotransferase-like superfamily protein	-2.40357	1.49e-05
Glyma.02G131700	abscisic acid responsive element-binding factor 1	-1.35192	0.0302516
Glyma.02G133900	alpha/beta-Hydrolases superfamily protein	-1.03081	0.00324127
Glyma.02G134000	carboxyesterase 13	-1.63457	6.07e-05
Glyma.02G134200	alpha/beta-Hydrolases superfamily protein	-1.54461	9.91e-05
Glyma.02G135100	Peroxidase superfamily protein	-3.39232	0.0029137
Glyma.02G136700	maternal effect embryo arrest 14	-1.08067	0.00239362
Glyma.02G137400	basic helix-loop-helix (bHLH) DNA-binding superfamily protein	-1.45128	5.16e-05
Glyma.02G139000	Unknown protein	-1.15795	4.67e-05
Glyma.02G139300	phytochrome and flowering time regulatory protein (PFT1)	-2.79518	0.0397659
Glyma.02G139700	basic helix-loop-helix (bHLH) DNA-binding superfamily protein	-1.49359	0.000150785
Glyma.02G140600	P-loop containing nucleoside triphosphate hydrolases superfamily protein	-1.32517	0.00537932
Glyma.02G143300	Unknown protein	-1.54351	0.00330997
Glyma.02G143900	Unknown protein	-2.59735	1.7e-05
Glyma.02G145600	DNAse I-like superfamily protein	-1.43335	0.000714374
Glyma.02G146300	Unknown protein	1.17503	0.00477756
Glyma.02G146400	ovate family protein 12	-2.0059	0.0161186
Glyma.02G147700	Unknown protein	-1.48887	0.000745447
Glyma.02G147800	basic helix-loop-helix (bHLH) DNA-binding superfamily protein	-3.15878	1.01e-09
Glyma.02G148500	Unknown protein	-1.53434	0.0194513
Glyma.02G149000	ROTUNDIFOLIA like 14	-1.83447	0.00973274
Glyma.02G150900	Leucine-rich repeat (LRR) family protein	-1.29192	0.000351871
Glyma.02G151900	Unknown protein	-3.36737	0.00757618
Glyma.02G153400	Unknown protein	-1.11314	0.00295084
Glyma.02G153900	indeterminate(ID)-domain 2	-2.07857	0.0119033
Glyma.02G154600	putative indole-3-acetic acid-amido synthetase GH3.9	-3.42761	0.00805377
Glyma.02G157900	Unknown protein	-1.18185	0.00185951
Glyma.02G158400	serine carboxypeptidase-like 47	-1.1167	0.0108807
Glyma.02G158600	Unknown protein	-4.15381	0.00246356
Glyma.02G159700	Unknown protein	1.71778	0.000260198
Glyma.02G161300	Unknown protein	-1.07829	0.0407482
Glyma.02G162800	Unknown protein	-1.25471	0.00518895
Glyma.02G163200	P-loop containing nucleoside triphosphate hydrolases superfamily protein	-1.31045	0.000255031
Glyma.02G163600	Unknown protein	-1.4962	0.000289782
Glyma.02G169000	Protein of unknown function (DUF620)	-1.37346	0.000119776
Glyma.02G170600	minichromosome maintenance 8	-1.922	0.00965777
Glyma.02G170800	Ribosomal protein L6 family	5.77259	0.00300796
Glyma.02G171300	homeobox from Arabidopsis thaliana	-1.21445	1.42e-05
Glyma.02G174200	nodulin MtN21 /EamA-like transporter family protein	-3.18442	0.0203054
Glyma.02G176100	Unknown protein	2.7503	0.00180322
Glyma.02G178100	myb-like HTH transcriptional regulator family protein	-1.15844	0.00554146
Glyma.02G178300	Ankyrin repeat family protein	-1.10147	0.000309606
Glyma.02G179700	Unknown protein	-5.90918	4.16e-06
Glyma.02G180000	Unknown protein	-4.16993	0.0079629
Glyma.02G181100	C2H2-type zinc finger family protein	-1.14521	0.0111891
Glyma.02G182200	curculin-like (mannose-binding) lectin family protein / PAN domain-containing protein	-1.27986	0.0148455
Glyma.02G183000	polygalacturonase abscission zone A. thaliana	1.34104	0.0163225
Glyma.02G185200	Integrase-type DNA-binding superfamily protein	-1.18383	0.0126124
Glyma.02G186600	6-phosphogluconate dehydrogenase family protein	-1.53971	0.012567
Glyma.02G192400	MLP-like protein 43	3.77259	0.0305991
Glyma.02G192700	calcium dependent protein kinase 1	-2.60881	0.0273711
Glyma.02G193800	Glutaredoxin family protein	-2.85505	0.00680394
Glyma.02G195000	nuclear factor Y, subunit A10	-1.96553	0.00136913
Glyma.02G195300	syntaxin of plants 121	-3.1881	0.00930953
Glyma.02G196500	BEL1-like homeodomain 1	-1.04023	3.96e-05
Glyma.02G198900	Unknown protein	-2.52217	0.00694999
Glyma.02G199500	ovate family protein 13	-1.92581	0.000359804
Glyma.02G203400	BTB/POZ domain with WD40/YVTN repeat-like protein	-1.7266	1.66e-05
Glyma.02G203900	DNA glycosylase superfamily protein	-1.02457	0.000172184
Glyma.02G204700	alpha/beta-Hydrolases superfamily protein	-1.52515	0.0440099
Glyma.02G206600	Unknown protein	-1.62111	0.00281881
Glyma.02G208100	Unknown protein	-1.53887	0.0299648
Glyma.02G208200	Phosphate-responsive 1 family protein	1.41236	0.000917458
Glyma.02G208800	VQ motif-containing protein	-1.42183	0.0141028
Glyma.02G209800	MMS ZWEI homologue 1	-3.54432	0.0498017
Glyma.02G210300	Unknown protein	-1.97943	0.0123955
Glyma.02G210800	2-oxoglutarate (2OG) and Fe(II)-dependent oxygenase superfamily protein	-2.15149	0.000157798
Glyma.02G211900	homeobox protein 22	-1.19127	2.64e-05
Glyma.02G213700	beta carbonic anhydrase 5	-2.30581	1.12e-05
Glyma.02G213800	basic helix-loop-helix 32	-2.37518	0.00047248
Glyma.02G214200	P-loop nucleoside triphosphate hydrolases superfamily protein with CH (Calponin Homology) domain	7.90489	1.77e-05
Glyma.02G214600	Homeodomain-like superfamily protein	-1.02355	0.00921802
Glyma.02G214900	HXXXD-type acyl-transferase family protein	-1.27348	9.87e-05
Glyma.02G215000	vernalization5/VIN3-like	-1.68668	0.000105478
Glyma.02G217800	beta HLH protein 93	-1.86197	5.14e-07
Glyma.02G217900	hydroxyproline-rich glycoprotein family protein	-1.19093	0.00162193
Glyma.02G219100	Unknown protein	1.39012	0.00192703
Glyma.02G220200	Unknown protein	-1.09852	0.000798092
Glyma.02G220500	Vacuolar iron transporter (VIT) family protein	-1.24811	0.000647019
Glyma.02G221600	Major facilitator superfamily protein	-1.47273	0.00145149
Glyma.02G221800	Unknown protein	-1.45251	0.0397447
Glyma.02G221900	Concanavalin A-like lectin protein kinase family protein	-1.05161	0.000931173
Glyma.02G224900	Homeodomain-like transcriptional regulator	-1.37318	6.52e-06
Glyma.02G226000	UDP-glucosyl transferase 71D1	-1.35237	0.000223229
Glyma.02G226500	cation exchanger 1	-1.56692	0.0177981
Glyma.02G227400	Unknown protein	-2.1193	0.00681469
Glyma.02G228000	Plant protein of unknown function (DUF828)	-3.80735	0.0235941
Glyma.02G228500	potassium transporter 1	-2.09271	1.69e-06
Glyma.02G231000	UDP-Glycosyltransferase superfamily protein	-1.36663	0.00675969
Glyma.02G232000	exocyst subunit exo70 family protein B1	-2.20362	8.38e-05
Glyma.02G232600	WRKY DNA-binding protein 33	-1.64383	0.000522514
Glyma.02G233800	Peroxidase superfamily protein	-6.5025	0.000770673
Glyma.02G234000	Peroxidase superfamily protein	1.47432	0.00751385
Glyma.02G234200	Peroxidase superfamily protein	-2.46151	0.0410445
Glyma.02G235200	allergen-related	-1.6312	0.000458428
Glyma.02G236000	Unknown protein	-1.30367	0.013992
Glyma.02G237100	Phototropic-responsive NPH3 family protein	-3.59048	1.73e-09
Glyma.02G238500	Protein of unknown function (DUF607)	-1.67991	0.0229655
Glyma.02G239100	Late embryogenesis abundant (LEA) hydroxyproline-rich glycoprotein family	-3.22852	0.000252551
Glyma.02G239200	nijmegen breakage syndrome 1	-5.12928	0.010834
Glyma.02G239500	acyl activating enzyme 5	-1.4301	0.00236589
Glyma.02G240000	polyamine oxidase 4	-1.60104	1.19e-05
Glyma.02G241600	Adenine nucleotide alpha hydrolases-like superfamily protein	-1.56846	0.000108424
Glyma.02G241800	Endomembrane protein 70 protein family	-1.83872	0.00558967
Glyma.02G242400	zinc finger protein 4	-1.51011	6.54e-06
Glyma.02G242600	zinc finger protein 4	-3.53219	7.2e-05
Glyma.02G242900	CYS, MET, PRO, and GLY protein 1	-3.51964	0.00416304
Glyma.02G243600	Eukaryotic aspartyl protease family protein	-1.08199	0.00167646
Glyma.02G244800	Unknown protein	-1.10997	0.0261255
Glyma.02G245600	Gibberellin-regulated family protein	1.89947	0.046998
Glyma.02G245700	Calcium-binding EF-hand family protein	-1.86228	0.00870619
Glyma.02G246000	Protein kinase superfamily protein	1.02473	0.00643226
Glyma.02G247000	Unknown protein	-1.80821	2.83e-05
Glyma.02G247100	myb domain protein 4	-3.09849	0.00573277
Glyma.02G247600	Protein kinase superfamily protein	-1.48153	1.66e-05
Glyma.02G248100	Calcium-dependent lipid-binding (CaLB domain) family protein	-6.4865	0.00266914
Glyma.02G248200	Protein of unknown function, DUF547	-3.48113	0.0177123
Glyma.02G249000	Eukaryotic aspartyl protease family protein	-3.56635	2.36e-05
Glyma.02G249100	RING-H2 finger C2A	-2.11974	0.0348382
Glyma.02G249200	Unknown protein	-1.02411	0.00226116
Glyma.02G251800	DA1-related protein 2	-2.52954	2.74e-07
Glyma.02G252200	Subtilase family protein	-3.72973	0.0195379
Glyma.02G252400	beta HLH protein 93	-1.91972	0.0370152
Glyma.02G252500	Unknown protein	-4.95485	2.17e-06
Glyma.02G252600	ROP guanine nucleotide exchange factor 5	-1.38372	0.00714306
Glyma.02G252900	Protein of unknown function (DUF620)	-1.34661	0.033526
Glyma.02G256100	Leucine-rich repeat protein kinase family protein	-4.85798	0.00945862
Glyma.02G256200	Leucine-rich repeat protein kinase family protein	-5.90689	0.000545657
Glyma.02G256900	Alpha/beta hydrolase related protein	-3.59523	0.0304562
Glyma.02G257700	2-oxoglutarate (2OG) and Fe(II)-dependent oxygenase superfamily protein	-3.03914	0.0118722
Glyma.02G258400	Unknown protein	-4.68182	0.00728051
Glyma.02G258600	Unknown protein	-1.10535	0.00192693
Glyma.02G259200	Unknown protein	-2.09245	0.00372317
Glyma.02G259300	Peroxidase superfamily protein	-3.02066	0.00131076
Glyma.02G259700	Hypoxia-responsive family protein	-1.90758	0.00011557
Glyma.02G259800	Unknown protein	-1.16752	0.0324809
Glyma.02G259900	Unknown protein	-2.86899	0.013409
Glyma.02G260100	Transmembrane amino acid transporter family protein	-1.08561	9.57e-06
Glyma.02G260200	Transmembrane amino acid transporter family protein	-1.19855	1.61e-05
Glyma.02G260400	alpha-soluble NSF attachment protein 2	-1.08893	0.000102654
Glyma.02G261000	Unknown protein	-2.28322	2.11e-05
Glyma.02G261400	inflorescence meristem receptor-like kinase 2	-1.01549	0.00288764
Glyma.02G266700	GDSL-like Lipase/Acylhydrolase superfamily protein	-1.7137	0.0180721
Glyma.02G267700	Melibiase family protein	-1.15921	1.52e-05
Glyma.02G268000	ethylene-forming enzyme	-4.16415	2.84e-11
Glyma.02G268300	Ankyrin repeat family protein	-1.09825	0.0129859
Glyma.02G270500	Unknown protein	-1.1948	0.000279277
Glyma.02G275800	trigalactosyldiacylglycerol2	-2.85415	0.0230551
Glyma.02G276100	Unknown protein	-4.24612	3.05e-05
Glyma.02G277900	Aldolase superfamily protein	-1.27034	0.00109923
Glyma.02G278000	CLAVATA3/ESR-RELATED 22	-2.32069	0.000179662
Glyma.02G278200	Protein of unknown function (DUF1645)	-1.53983	0.00647585
Glyma.02G281100	Leucine-rich receptor-like protein kinase family protein	-2.49433	9.12e-08
Glyma.02G281600	Pectin lyase-like superfamily protein	-2.80735	0.00486452
Glyma.02G282300	Unknown protein	-1.57222	0.0397785
Glyma.02G284200	disease resistance protein (TIR-NBS-LRR class), putative	-2.40939	0.00496589
Glyma.02G285700	Ca2+ activated outward rectifying K+ channel 6	-1.00512	0.0129771
Glyma.02G285800	Unknown protein	-1.21551	1.91e-05
Glyma.02G286500	glycerol-3-phosphate acyltransferase 1	1.81403	0.00125163
Glyma.02G287100	Unknown protein	-1.87631	5.7e-06
Glyma.02G288600	Leucine-rich repeat transmembrane protein kinase	-2.05078	2.14e-06
Glyma.02G289300	Ras-related small GTP-binding family protein	1.236	4.04e-05
Glyma.02G290900	Unknown protein	-2.15186	0.000328081
Glyma.02G292100	Unknown protein	-3.40526	0.00504016
Glyma.02G292800	mannose-1-phosphate guanylyltransferase (GDP)s;GDP-galactose:mannose-1-phosphate guanylyltransferases;GDP-galactose:glucose-1-phosphate guanylyltransferases;GDP-galactose:myoinositol-1-phosphate guanylyltransferases;glucose-1-phosphate guanylyltransferase	-1.52872	0.000126856
Glyma.02G294000	O-Glycosyl hydrolases family 17 protein	-2.13616	3.13e-05
Glyma.02G295300	IAA carboxylmethyltransferase 1	-2.39927	0.000510278
Glyma.02G297100	Leucine-rich repeat protein kinase family protein	-4.26973	4.32e-07
Glyma.02G297200	Protein kinase superfamily protein	-1.14481	0.0180776
Glyma.02G297600	zinc finger (C2H2 type) family protein	-1.51692	0.0395613
Glyma.02G297700	scarecrow-like 5	-1.12044	0.00027184
Glyma.02G298000	CCCH-type zinc fingerfamily protein with RNA-binding domain	-1.09731	0.00138306
Glyma.02G298300	multidrug resistance-associated protein 3	-2.42974	1.05e-05
Glyma.02G298500	multidrug resistance-associated protein 3	-1.34195	1.38e-05
Glyma.02G299700	Outward rectifying potassium channel protein	-1.11479	3.33e-05
Glyma.02G300800	Unknown protein	-1.18847	0.000323166
Glyma.02G300900	Unknown protein	-1.35356	0.000933421
Glyma.02G302700	regulatory protein RecX family protein	-1.32496	0.000543934
Glyma.02G302800	kinesin-like protein 1	-1.29098	0.0026235
Glyma.02G304400	Plant protein of unknown function (DUF641)	-1.0519	0.0260838
Glyma.02G304900	F-box family protein	-1.82018	0.0340423
Glyma.02G305500	Unknown protein	-1.0249	7.61e-05
Glyma.02G307300	NAD(P)-linked oxidoreductase superfamily protein	-1.30965	0.00542046
Glyma.02G307700	FASCICLIN-like arabinoogalactan 7	-1.00299	0.000580991
Glyma.02G309300	PHE ammonia lyase 1	-1.17389	0.0320114
Glyma.02G310800	MATE efflux family protein	-1.26736	0.000493018
Glyma.02G312100	Unknown protein	-2.16843	2.32e-06
Glyma.03G001000	Protein of unknown function (DUF1191)	-1.02397	6.97e-05
Glyma.03G003300	receptor-like protein kinase 4	-4.05889	0.0379206
Glyma.03G006600	myb domain protein 60	-1.30791	0.00273698
Glyma.03G007700	Peroxidase superfamily protein	-1.05526	0.0301382
Glyma.03G008300	glycerol-3-phosphate acyltransferase 8	-1.06642	0.000456264
Glyma.03G008800	U-box domain-containing protein kinase family protein	-1.07883	0.0145229
Glyma.03G009300	calmodulin binding;purine nucleotide binding	-1.58954	0.0107148
Glyma.03G011400	magnesium ion binding;thiamin pyrophosphate binding;hydro-lyases;catalytics;2-succinyl-5-enolpyruvyl-6-hydroxy-3-cyclohexene-1-carboxylic-acid synthases	1.0068	0.0390471
Glyma.03G012900	Arabidopsis thaliana protein of unknown function (DUF821)	-2.6845	0.0118684
Glyma.03G013500	RHO guanyl-nucleotide exchange factor 3	-2.4905	0.0024815
Glyma.03G014800	SAUR-like auxin-responsive protein family	-3.97164	7.22e-06
Glyma.03G015000	Unknown protein	-1.152	0.0282549
Glyma.03G015800	BON association protein 2	-3.49185	0.0123584
Glyma.03G015900	BON association protein 2	-2.59202	0.0123819
Glyma.03G017700	Unknown protein	-1.44459	0.000797428
Glyma.03G018900	phospholipase D beta 1	-1.66094	0.00403072
Glyma.03G019400	AGAMOUS-like 6	-1.5449	0.0147918
Glyma.03G019800	gibberellin 20 oxidase 2	-1.7301	0.00297584
Glyma.03G020800	Calcium-dependent lipid-binding (CaLB domain) family protein	-1.23722	7.13e-05
Glyma.03G022200	protein binding	-1.67982	0.0126096
Glyma.03G022400	photolyase/blue-light receptor 2	-3.74819	1.8e-05
Glyma.03G023100	LOB domain-containing protein 31	-4.88753	0.00310033
Glyma.03G030300	cytochrome P450, family 83, subfamily B, polypeptide 1	-1.04491	0.000785597
Glyma.03G030800	cytochrome P450, family 83, subfamily B, polypeptide 1	2.04348	0.000685292
Glyma.03G030900	cytochrome P450, family 83, subfamily B, polypeptide 1	1.85023	0.00365883
Glyma.03G032400	SPX domain gene 3	-2.73521	0.0441747
Glyma.03G032800	UDP-Glycosyltransferase superfamily protein	-1.53937	0.0183066
Glyma.03G034400	LRR and NB-ARC domains-containing disease resistance protein	-1.20512	0.00119773
Glyma.03G034500	NB-ARC domain-containing disease resistance protein	-1.52702	0.00182133
Glyma.03G034800	NB-ARC domain-containing disease resistance protein	-1.12923	0.00175163
Glyma.03G035300	Protein kinase superfamily protein	-1.06896	0.000701593
Glyma.03G036900	SOS3-interacting protein 1	2.14384	0.0229213
Glyma.03G037200	CBL-interacting protein kinase 15	2.54081	0.0266646
Glyma.03G038000	Mitochondrial substrate carrier family protein	-1.70232	0.0325282
Glyma.03G038200	Peroxidase superfamily protein	-5.1565	0.0221682
Glyma.03G038700	Peroxidase superfamily protein	-2.926	0.0118624
Glyma.03G040000	lipid transfer protein 2	1.48404	0.0113286
Glyma.03G040100	lipid transfer protein 1	1.96077	1.31e-05
Glyma.03G040300	lipid transfer protein 1	4.16993	0.0383715
Glyma.03G040900	Protein of unknown function (DUF567)	-2.88753	0.000906592
Glyma.03G041000	Protein of unknown function (DUF567)	-1.95128	0.0114047
Glyma.03G041100	Unknown protein	-1.77307	0.000133267
Glyma.03G042300	jasmonic acid carboxyl methyltransferase	-2.28951	0.0172903
Glyma.03G043400	Unknown protein	-1.524	0.00103124
Glyma.03G043900	LRR and NB-ARC domains-containing disease resistance protein	-1.45055	0.00113162
Glyma.03G044500	Disease resistance-responsive (dirigent-like protein) family protein	-3.37428	2.14e-06
Glyma.03G044900	Disease resistance-responsive (dirigent-like protein) family protein	-6.22906	3.76e-05
Glyma.03G046000	Disease resistance-responsive (dirigent-like protein) family protein	-2.20696	0.0302417
Glyma.03G046100	Phosphoglucomutase/phosphomannomutase family protein	-4.14505	0.0168822
Glyma.03G046500	NB-ARC domain-containing disease resistance protein	-1.91883	0.000118623
Glyma.03G046600	Unknown protein	-1.86386	0.00183431
Glyma.03G047000	LRR and NB-ARC domains-containing disease resistance protein	-1.15396	0.000175112
Glyma.03G047400	Disease resistance protein (TIR-NBS-LRR class) family	-1.34569	0.000971516
Glyma.03G048200	NB-ARC domain-containing disease resistance protein	-1.99095	0.0375033
Glyma.03G048300	LRR and NB-ARC domains-containing disease resistance protein	-3.52356	0.00779096
Glyma.03G048500	disease resistance protein (TIR-NBS-LRR class), putative	-3.55459	0.00293955
Glyma.03G049200	plastid transcriptionally active 3	3.2854	0.00724667
Glyma.03G053200	Unknown protein	4.35755	0.0129771
Glyma.03G055100	Thiamine pyrophosphate dependent pyruvate decarboxylase family protein	-1.56547	0.0019617
Glyma.03G055600	Unknown protein	3.8413	0.0313972
Glyma.03G056000	Stress induced protein	1.12259	0.00738216
Glyma.03G056200	Plant protein of unknown function (DUF828)	-1.2297	0.0118805
Glyma.03G056800	ALC-interacting protein 1	-1.05075	0.0225855
Glyma.03G059300	ARG1-like 1	-1.44524	0.0120009
Glyma.03G060900	BCL-2-associated athanogene 6	-1.47826	3.33e-05
Glyma.03G061700	Carbohydrate-binding-like fold	-1.36657	0.000428469
Glyma.03G062100	Carbohydrate-binding-like fold	-1.22619	0.00366342
Glyma.03G062200	BED zinc finger ;hAT family dimerisation domain	-1.1726	0.0100535
Glyma.03G062400	BED zinc finger ;hAT family dimerisation domain	-1.12716	0.0172575
Glyma.03G062500	Carbohydrate-binding-like fold	-1.02971	1.29e-05
Glyma.03G062800	Carbohydrate-binding-like fold	-1.19377	1.16e-05
Glyma.03G065900	Haloacid dehalogenase-like hydrolase (HAD) superfamily protein	-1.82626	0.00422066
Glyma.03G069500	FAR1-related sequence 5	1.21501	0.046547
Glyma.03G075400	Polynucleotidyl transferase, ribonuclease H-like superfamily protein	-1.08017	0.0366294
Glyma.03G077900	Laccase/Diphenol oxidase family protein	-2.69868	0.0132825
Glyma.03G078300	sulfoquinovosyldiacylglycerol 2	-1.49075	5.34e-07
Glyma.03G079200	RING/U-box superfamily protein	-1.31957	0.00041994
Glyma.03G081700	HY5-homolog	-1.26697	0.000147995
Glyma.03G083600	Mitochondrial substrate carrier family protein	-2.77805	0.00855243
Glyma.03G086000	heavy metal atpase 5	-1.02614	5.93e-05
Glyma.03G087500	Disease resistance protein (TIR-NBS-LRR class) family	-1.00531	0.0211521
Glyma.03G088000	Disease resistance protein (TIR-NBS-LRR class) family	-1.0185	0.00010965
Glyma.03G088300	Unknown protein	-1.83872	0.017276
Glyma.03G088800	AGC (cAMP-dependent, cGMP-dependent and protein kinase C) kinase family protein	-3.78444	5.78e-05
Glyma.03G098600	alkenal reductase	-1.39633	0.000190138
Glyma.03G101000	multidrug resistance-associated protein 9	-2.33882	4.18e-05
Glyma.03G102800	DYNAMIN-like 1E	-1.32684	0.00279507
Glyma.03G103100	40s ribosomal protein SA B	2.25442	0.043715
Glyma.03G104000	ferredoxin-related	-1.90934	0.00083843
Glyma.03G104500	UDP-Glycosyltransferase superfamily protein	-1.12943	0.0102258
Glyma.03G104800	UDP-Glycosyltransferase superfamily protein	-5.26411	0.00345867
Glyma.03G106600	cytochrome P450, family 714, subfamily A, polypeptide 1	-2.21658	0.00393199
Glyma.03G107600	Nucleotide-diphospho-sugar transferase family protein	-4.52356	0.0164219
Glyma.03G107900	Unknown protein	-1.99433	0.00148795
Glyma.03G109900	uclacyanin 1	-1.59195	6.95e-05
Glyma.03G112400	ethylene-responsive element binding factor 13	-4.1964	0.0207517
Glyma.03G113400	H(+)-ATPase 11	-1.00918	0.0126328
Glyma.03G114800	Plant protein of unknown function (DUF247)	-1.22908	3.3e-05
Glyma.03G114900	Plant protein of unknown function (DUF247)	-1.95747	0.0001179
Glyma.03G115000	Plant protein of unknown function (DUF247)	-2.22781	0.0272426
Glyma.03G116000	F-box family protein	-1.43541	0.00145406
Glyma.03G116300	TRAF-like family protein	-4.82443	0.00870793
Glyma.03G116400	Unknown protein	-1.91171	0.0183817
Glyma.03G116700	Integrase-type DNA-binding superfamily protein	-2.24793	0.00544042
Glyma.03G117500	squamosa promoter binding protein-like 8	-2.58895	0.0121539
Glyma.03G117600	squamosa promoter binding protein-like 9	-1.77269	0.0121163
Glyma.03G121300	Terpenoid cyclases family protein	1.96897	0.0263765
Glyma.03G123000	Major facilitator superfamily protein	-1.04543	0.000860817
Glyma.03G124300	Unknown protein	-1.35694	0.00159029
Glyma.03G125000	RAD-like 1	-3.60962	8.73e-05
Glyma.03G125900	CLAVATA3/ESR-RELATED 22	-2.25291	0.00205364
Glyma.03G127800	VQ motif-containing protein	-1.39301	0.0168954
Glyma.03G128200	bZIP transcription factor family protein	-1.79379	0.000155236
Glyma.03G128400	Unknown protein	-4.41954	0.000845951
Glyma.03G130900	Patatin-like phospholipase family protein	-2.50651	6.89e-08
Glyma.03G131200	2-oxoglutarate (2OG) and Fe(II)-dependent oxygenase superfamily protein	1.57365	0.00950744
Glyma.03G131300	Unknown protein	-1.1051	7.68e-05
Glyma.03G131500	2-oxoglutarate (2OG) and Fe(II)-dependent oxygenase superfamily protein	-2.22651	0.0167075
Glyma.03G133600	alpha carbonic anhydrase 4	-2.55695	0.00127972
Glyma.03G134500	UDP-Glycosyltransferase superfamily protein	-1.18915	0.00492584
Glyma.03G134900	P-loop nucleoside triphosphate hydrolases superfamily protein with CH (Calponin Homology) domain	-1.08514	0.0477268
Glyma.03G135200	ABC-2 type transporter family protein	-4.02975	0.00138847
Glyma.03G135800	heat shock transcription factor B3	-1.83145	0.0258462
Glyma.03G137200	NB-ARC domain-containing disease resistance protein	-1.81269	1.26e-07
Glyma.03G137500	zinc finger (C2H2 type, AN1-like) family protein	-1.10236	0.0436899
Glyma.03G137600	Unknown protein	-3.06817	0.000866073
Glyma.03G140300	Unknown protein	-1.84022	0.000361798
Glyma.03G140400	glycine-rich RNA-binding protein 3	-1.26666	0.00250921
Glyma.03G141200	basic helix-loop-helix (bHLH) DNA-binding superfamily protein	-1.53157	7.41e-06
Glyma.03G142100	cytochrome P450, family 93, subfamily D, polypeptide 1	-3.41984	0.00517432
Glyma.03G143100	squamosa promoter binding protein-like 9	-1.24528	0.0245268
Glyma.03G143500	myb-like HTH transcriptional regulator family protein	2.08627	0.000225259
Glyma.03G143700	cytochrome P450, family 93, subfamily D, polypeptide 1	-4.0942	3.24e-06
Glyma.03G144100	Nse4, component of Smc5/6 DNA repair complex	-1.65067	0.00144031
Glyma.03G147700	Disease resistance-responsive (dirigent-like protein) family protein	-3.8887	0.000153547
Glyma.03G147900	Disease resistance-responsive (dirigent-like protein) family protein	-4.20095	0.00200282
Glyma.03G148900	Unknown protein	-1.38435	0.0340306
Glyma.03G149200	Major facilitator superfamily protein	-5.70321	0.000238294
Glyma.03G151600	ROTUNDIFOLIA like 14	-6.34631	0.000347287
Glyma.03G151800	isopentenyltransferase 3	-4.82443	0.00364093
Glyma.03G154700	Terpenoid cyclases/Protein prenyltransferases superfamily protein	-3.729	7.9e-08
Glyma.03G156700	sulfate transporter 3;1	-4.53844	1.8e-11
Glyma.03G157400	C2H2 and C2HC zinc fingers superfamily protein	-1.26689	0.0012852
Glyma.03G157600	Unknown protein	-2.35752	9.7e-06
Glyma.03G157800	calmodulin-like 11	-3.33052	0.00255808
Glyma.03G159700	WRKY DNA-binding protein 21	-1.24687	0.000877031
Glyma.03G159900	P-loop containing nucleoside triphosphate hydrolases superfamily protein	-3.66297	0.0296589
Glyma.03G160400	Unknown protein	-7.2384	0.000424044
Glyma.03G161700	Unknown protein	-1.44573	0.00242595
Glyma.03G162500	ethylene-responsive element binding factor 15	-5.08746	0.0246252
Glyma.03G166100	Protein kinase family protein with leucine-rich repeat domain	-4.39232	0.0421962
Glyma.03G169200	Protein kinase superfamily protein	-1.40846	0.00174678
Glyma.03G169600	Flavin-binding monooxygenase family protein	1.69249	0.0091068
Glyma.03G172800	Unknown protein	-1.50619	0.00725425
Glyma.03G172900	nodulin MtN21 /EamA-like transporter family protein	-1.27187	0.000182045
Glyma.03G173300	C2H2 and C2HC zinc fingers superfamily protein	-2.84938	0.0128534
Glyma.03G173700	Plant protein 1589 of unknown function	-1.05434	0.00190499
Glyma.03G174900	Lipin family protein	-1.05973	0.000119867
Glyma.03G176600	WRKY family transcription factor family protein	-1.26187	1.32e-05
Glyma.03G177500	related to AP2.7	-1.22138	0.000104535
Glyma.03G179700	indeterminate(ID)-domain 4	-1.66998	0.00195778
Glyma.03G180000	FASCICLIN-like arabinogalactan-protein 11	-3.3747	4.17e-07
Glyma.03G181100	Protein of unknown function, DUF584	-4.23447	0.00036976
Glyma.03G181600	PHE ammonia lyase 1	-1.29925	0.00650252
Glyma.03G181700	PHE ammonia lyase 1	-3.04731	0.00285952
Glyma.03G185900	gamma tonoplast intrinsic protein	-1.05512	0.000858351
Glyma.03G186100	C2H2-type zinc finger family protein	2.24101	0.0239958
Glyma.03G187000	UDP-glucosyl transferase 73C1	1.2746	0.0171727
Glyma.03G187900	2-oxoglutarate (2OG) and Fe(II)-dependent oxygenase superfamily protein	-5.30986	0.0178943
Glyma.03G189600	sequence-specific DNA binding transcription factors	-2.39294	4.39e-09
Glyma.03G189900	cytochrome P450, family 76, subfamily G, polypeptide 1	-1.02975	0.00337971
Glyma.03G192800	pleiotropic drug resistance 11	-2.53051	0.00599
Glyma.03G199000	AP2/B3-like transcriptional factor family protein	-3.17243	4.8e-05
Glyma.03G199400	alpha/beta-Hydrolases superfamily protein	-1.1765	0.0193723
Glyma.03G199800	Unknown protein	-1.07028	5.62e-05
Glyma.03G200600	2-cysteine peroxiredoxin B	-1.0458	4.1e-05
Glyma.03G201000	Late embryogenesis abundant (LEA) hydroxyproline-rich glycoprotein family	-1.73039	0.00204483
Glyma.03G201100	Late embryogenesis abundant (LEA) hydroxyproline-rich glycoprotein family	-4.33539	0.000495662
Glyma.03G201200	Late embryogenesis abundant (LEA) hydroxyproline-rich glycoprotein family	-6.10254	0.000743224
Glyma.03G201300	Late embryogenesis abundant (LEA) hydroxyproline-rich glycoprotein family	-2.38773	0.00728661
Glyma.03G201500	Late embryogenesis abundant (LEA) hydroxyproline-rich glycoprotein family	-6.03342	5.97e-05
Glyma.03G202400	BTB/POZ domain-containing protein	-1.4858	1.63e-06
Glyma.03G203600	Unknown protein	-1.30574	2.78e-05
Glyma.03G204800	ABC-2 type transporter family protein	-3.79355	0.000228541
Glyma.03G205400	alpha/beta-Hydrolases superfamily protein	-3.70044	0.0317443
Glyma.03G206100	ubiquitin-specific protease 12	-1.01411	0.0494617
Glyma.03G208300	Rho GTPase activating protein with PAK-box/P21-Rho-binding domain	-1.56851	5.08e-05
Glyma.03G208400	Unknown protein	-3.18903	0.0372573
Glyma.03G208800	auxin response factor 2	-1.10269	0.00587803
Glyma.03G208900	Flavin-containing monooxygenase family protein	-1.05209	0.00223397
Glyma.03G209200	Unknown protein	-1.57472	9.71e-06
Glyma.03G209600	Nodulin MtN3 family protein	-2.43111	0.000294103
Glyma.03G209700	Uncharacterised protein family (UPF0497)	-4.50216	4.81e-05
Glyma.03G210500	Thioredoxin superfamily protein	-3.89413	0.0013751
Glyma.03G210700	Phototropic-responsive NPH3 family protein	-1.15209	0.00615757
Glyma.03G215000	Late embryogenesis abundant 3 (LEA3) family protein	-2.7654	0.00405554
Glyma.03G215500	AtL5	-1.15801	0.00250753
Glyma.03G215800	Plant invertase/pectin methylesterase inhibitor superfamily	-3.33121	0.021184
Glyma.03G216500	Unknown protein	2.11379	8.62e-05
Glyma.03G218200	myb domain protein 12	-1.87897	0.00265662
Glyma.03G218600	Heat shock protein DnaJ with tetratricopeptide repeat	-1.96051	2.81e-06
Glyma.03G218700	beta-xylosidase 2	-1.88988	7.57e-09
Glyma.03G219800	SET domain-containing protein	-3.96963	0.00731788
Glyma.03G219900	RGA-like protein 3	-2.07923	0.016947
Glyma.03G220000	Unknown protein	-2.11698	0.0222387
Glyma.03G220100	WRKY DNA-binding protein 35	-2.42545	0.00166746
Glyma.03G222000	galactinol synthase 1	1.84745	0.000635696
Glyma.03G222600	NAD(P)-binding Rossmann-fold superfamily protein	3.58429	8.54e-06
Glyma.03G224100	P-glycoprotein 11	-1.26174	0.017755
Glyma.03G224700	WRKY family transcription factor	-1.62097	2.36e-05
Glyma.03G227300	phytochrome A	-1.27368	0.000198019
Glyma.03G227700	myb domain protein 61	-2.35326	1.67e-07
Glyma.03G230500	plus-3 domain-containing protein	-1.95468	0.00351931
Glyma.03G230900	haloacid dehalogenase-like hydrolase family protein	1.05814	0.0137138
Glyma.03G231100	KNOTTED1-like homeobox gene 6	-1.72022	0.0483465
Glyma.03G233800	phloem protein 2-B15	-1.84377	0.0305289
Glyma.03G236300	respiratory burst oxidase homolog B	-1.73368	4.47e-05
Glyma.03G236400	Actin-binding FH2 (formin homology 2) family protein	-3.6816	2.68e-09
Glyma.03G236600	C2H2 and C2HC zinc fingers superfamily protein	-1.67549	2.32e-05
Glyma.03G236800	Unknown protein	-1.05755	0.00351664
Glyma.03G240000	basic helix-loop-helix (bHLH) DNA-binding superfamily protein	-1.00307	0.000616537
Glyma.03G241700	histidine-containing phosphotransmitter 1	-3.29235	0.00222137
Glyma.03G241900	Unknown protein	-1.21983	0.000115387
Glyma.03G242400	dehydroquinate dehydratase, putative / shikimate dehydrogenase, putative	-1.92415	1.34e-07
Glyma.03G247100	bZIP transcription factor family protein	-3.12021	6.48e-08
Glyma.03G247500	pathogenesis-related 4	-1.22743	0.0482753
Glyma.03G248900	Unknown protein	-6.30378	6.75e-05
Glyma.03G249000	SSXT family protein	-1.15772	0.00130377
Glyma.03G250500	zinc ion binding;DNA binding	-1.38008	0.000799385
Glyma.03G253600	Protein kinase superfamily protein	-1.26376	0.00976199
Glyma.03G254200	PIN domain-like family protein	-1.46433	0.00365236
Glyma.03G255300	Unknown protein	-1.0497	0.000295923
Glyma.03G255700	arabinogalactan protein 20	-1.55667	0.0489788
Glyma.03G256200	Auxin-responsive GH3 family protein	-1.09993	6.55e-06
Glyma.03G256300	Protein of unknown function (DUF3133)	-1.04988	5.34e-05
Glyma.03G256700	WRKY DNA-binding protein 30	-1.27057	0.0167368
Glyma.03G257200	Bifunctional inhibitor/lipid-transfer protein/seed storage 2S albumin superfamily protein	-2.35364	0.0358452
Glyma.03G257600	phosphoinositide 4-kinase gamma 4	-1.15985	5.26e-06
Glyma.03G259700	SAUR-like auxin-responsive protein family	-4.39232	0.00667306
Glyma.03G260200	CBL-interacting protein kinase 9	-1.10555	0.00636975
Glyma.03G260400	Unknown protein	-3.48543	0.0487365
Glyma.03G261800	Homeodomain-like superfamily protein	-1.14656	0.00489237
Glyma.03G262400	purple acid phosphatase 29	-1.05441	0.000342614
Glyma.03G263000	RING/U-box superfamily protein	-3.19623	0.00418731
Glyma.03G264100	high affinity K+ transporter 5	-5.40372	0.00635033
Glyma.03G264300	PLAT/LH2 domain-containing lipoxygenase family protein	-1.42121	2.16e-05
Glyma.03G264800	RAD3-like DNA-binding helicase protein	-1.16354	0.00328317
Glyma.04G001500	NAD(P)-binding Rossmann-fold superfamily protein	-1.03477	2.5e-05
Glyma.04G003100	Arabidopsis phospholipase-like protein (PEARLI 4) family	-6.07948	0.000905647
Glyma.04G003300	NAD(P)-binding Rossmann-fold superfamily protein	1.00071	0.0124614
Glyma.04G004300	Cyclophilin-like peptidyl-prolyl cis-trans isomerase family protein	-1.26288	0.00644844
Glyma.04G005400	proline-rich protein 2	-1.22986	0.0046932
Glyma.04G005500	Unknown protein	2.00561	0.00106827
Glyma.04G005600	Unknown protein	-1.64282	0.000211442
Glyma.04G006600	SAUR-like auxin-responsive protein family	-4.85798	0.0312601
Glyma.04G006800	SAUR-like auxin-responsive protein family	-3.87915	0.0203812
Glyma.04G006900	SAUR-like auxin-responsive protein family	-2.54649	0.0268272
Glyma.04G007300	GLN phosphoribosyl pyrophosphate amidotransferase 1	-1.56872	0.00138751
Glyma.04G008400	glycosyl hydrolase 9B18	-1.75654	0.000500822
Glyma.04G008900	GATA transcription factor 7	-1.5265	0.000108457
Glyma.04G009200	salt tolerance homolog2	-1.36312	0.0397219
Glyma.04G009300	SHI-related sequence 5	-2.83872	0.0101016
Glyma.04G012500	cryptochrome-interacting basic-helix-loop-helix 1	-1.41879	5.59e-05
Glyma.04G013800	jasmonate-zim-domain protein 1	-1.59905	1.13e-06
Glyma.04G015700	Seven transmembrane MLO family protein	-2.62236	0.00398229
Glyma.04G017200	Protein kinase superfamily protein	-1.15935	0.0361803
Glyma.04G018400	Unknown protein	-2.95707	8.18e-08
Glyma.04G018900	Protein of unknown function (DUF630 and DUF632)	-1.75617	8.55e-07
Glyma.04G020400	phospholipase D delta	-1.0163	0.0113321
Glyma.04G020500	Major facilitator superfamily protein	-1.4014	0.00442295
Glyma.04G020700	Unknown protein	-3.21816	0.00520399
Glyma.04G021000	DC1 domain-containing protein	1.04474	0.00471668
Glyma.04G021200	RING/U-box superfamily protein	-1.40645	0.000695926
Glyma.04G021800	Protein of unknown function (DUF677)	4.80735	0.0175515
Glyma.04G026800	ATP binding microtubule motor family protein	-6.3159	0.00121856
Glyma.04G027500	vacuolar proton ATPase A3	-1.80118	4.97e-07
Glyma.04G028700	cytokinin oxidase 5	-1.73467	0.000931963
Glyma.04G028800	Inorganic H pyrophosphatase family protein	4.08746	0.0340733
Glyma.04G028900	cytokinin oxidase 5	-1.71011	0.000422434
Glyma.04G032000	Leucine carboxyl methyltransferase	-1.16075	0.00403917
Glyma.04G032200	Unknown protein	-1.48308	5.98e-07
Glyma.04G032800	Protein of unknown function (DUF1195)	-1.64034	1.71e-05
Glyma.04G033500	J-domain protein required for chloroplast accumulation response 1	-1.59422	0.000634362
Glyma.04G033700	DNA glycosylase superfamily protein	-1.57371	0.000561857
Glyma.04G033900	Unknown protein	-1.04905	0.000942297
Glyma.04G034000	Unknown protein	-1.08515	0.00225653
Glyma.04G034700	exocyst complex component sec3A	-1.01937	0.0405284
Glyma.04G036800	Protein of unknown function, DUF617	-1.24523	0.000329139
Glyma.04G036900	Protein of unknown function, DUF547	-2.13849	1.25e-06
Glyma.04G037200	P-loop containing nucleoside triphosphate hydrolases superfamily protein	-4.22239	0.0487885
Glyma.04G037500	Unknown protein	-1.0613	0.041755
Glyma.04G040400	HXXXD-type acyl-transferase family protein	-2.64386	0.0352601
Glyma.04G040500	HXXXD-type acyl-transferase family protein	-6.40939	0.00178436
Glyma.04G040600	Sulfite exporter TauE/SafE family protein	-3.29249	0.00948186
Glyma.04G041300	P-loop containing nucleoside triphosphate hydrolases superfamily protein	-1.21565	0.00105936
Glyma.04G041600	Unknown protein	-2.73877	0.00155252
Glyma.04G043500	Cyclin A3;1	-1.0229	0.0112308
Glyma.04G043600	Cyclin A3;1	-1.14904	0.000184892
Glyma.04G044600	Subtilase family protein	-1.07831	0.0218903
Glyma.04G045500	cyclin d5;1	-1.8842	0.00012191
Glyma.04G047000	alpha/beta-Hydrolases superfamily protein	-3.89482	7.78e-07
Glyma.04G047900	Integrase-type DNA-binding superfamily protein	-6.49474	1.18e-12
Glyma.04G049200	branched-chain amino acid transaminase 2	-3.55204	7.63e-06
Glyma.04G050300	CCCH-type zinc finger family protein	-2.19578	1.1e-08
Glyma.04G050800	homeobox gene 1	-1.15297	3.67e-05
Glyma.04G051000	myb-like transcription factor family protein	-3.85505	0.000741407
Glyma.04G052100	cytochrome P450, family 711, subfamily A, polypeptide 1	-2.88994	0.00759352
Glyma.04G052800	Protein of unknown function (DUF3511)	-1.33763	0.000337949
Glyma.04G053600	Albino or Glassy Yellow 1	-2.71123	0.000231265
Glyma.04G054500	17.6 kDa class II heat shock protein	1.6413	0.00433481
Glyma.04G055200	mechanosensitive channel of small conductance-like 10	-2.7782	2.76e-11
Glyma.04G056900	Protein kinase superfamily protein	1.6168	0.0154605
Glyma.04G057400	dicer-like 3	-1.05828	6.32e-07
Glyma.04G057900	hydroxyproline-rich glycoprotein family protein	-1.38031	6.58e-06
Glyma.04G058000	Unknown protein	-1.83954	0.000228478
Glyma.04G060500	proton gradient regulation 3	-1.0747	0.00023686
Glyma.04G060800	Phototropic-responsive NPH3 family protein	-1.31494	0.00105981
Glyma.04G061100	chorismate mutase 2	-2.99653	0.00629404
Glyma.04G062900	Integrase-type DNA-binding superfamily protein	-1.61365	0.0348468
Glyma.04G063500	Xanthine/uracil permease family protein	-1.25069	0.00170721
Glyma.04G063800	cellulose synthase family protein	-2.36341	2.6e-07
Glyma.04G064800	calcium-binding EF hand family protein	-1.43511	0.00338688
Glyma.04G065300	EamA-like transporter family	-1.17002	2.66e-06
Glyma.04G065600	Bifunctional inhibitor/lipid-transfer protein/seed storage 2S albumin superfamily protein	-5.80735	0.000105857
Glyma.04G066300	indole-3-acetic acid inducible 29	-1.64945	0.00119828
Glyma.04G066500	Unknown protein	-1.50023	0.000790309
Glyma.04G068400	Ran BP2/NZF zinc finger-like superfamily protein	-1.12354	0.0148498
Glyma.04G069400	K+ transporter 1	-2.14505	0.035168
Glyma.04G069500	HCO3- transporter family	-3.15944	3.58e-06
Glyma.04G070100	Flavin-binding monooxygenase family protein	-5.33173	6.38e-05
Glyma.04G073400	Unknown protein	2.75132	0.00404281
Glyma.04G075700	Galactose oxidase/kelch repeat superfamily protein	-1.16731	0.00310559
Glyma.04G078000	SAUR-like auxin-responsive protein family	-2.0301	0.0340588
Glyma.04G079100	Unknown protein	-6.73922	0.000269268
Glyma.04G079700	Flavin-binding monooxygenase family protein	-1.66369	0.0030807
Glyma.04G082800	Unknown protein	-1.15995	0.00138994
Glyma.04G086300	NADP-malic enzyme 3	-1.64506	0.000158277
Glyma.04G086600	amino acid permease 1	-1.88866	0.00103019
Glyma.04G087500	Unknown protein	-3.00522	6.54e-05
Glyma.04G089700	phosphoenolpyruvate carboxykinase 1	-1.01731	0.0048846
Glyma.04G090000	hydroxyproline-rich glycoprotein family protein	-1.2356	0.0138368
Glyma.04G090100	beta HLH protein 93	-1.48983	0.0180121
Glyma.04G091100	Rhamnogalacturonate lyase family protein	1.7457	0.0232936
Glyma.04G091600	Predicted AT-hook DNA-binding family protein	-1.14027	0.00932389
Glyma.04G091800	Eukaryotic aspartyl protease family protein	-1.24475	0.0196531
Glyma.04G092600	G-box regulating factor 6	-1.03554	6.13e-06
Glyma.04G094200	MSCS-like 3	-2.05771	2.64e-05
Glyma.04G095300	Homeodomain-like superfamily protein	-1.0181	4.54e-06
Glyma.04G097900	MATE efflux family protein	-1.08358	0.0175464
Glyma.04G100600	RNA-binding (RRM/RBD/RNP motifs) family protein	-1.71612	0.000736588
Glyma.04G101000	Outer arm dynein light chain 1 protein	-1.18218	3.72e-05
Glyma.04G102500	Unknown protein	-1.62902	0.0295383
Glyma.04G103200	VQ motif-containing protein	-1.33298	0.0126596
Glyma.04G103600	Haloacid dehalogenase-like hydrolase (HAD) superfamily protein	-2.16155	2.22e-05
Glyma.04G104500	Phosphoglycerate mutase family protein	-1.72768	1.27e-05
Glyma.04G104800	Protein of unknown function (DUF581)	-1.91217	2.64e-05
Glyma.04G105900	lipoxygenase 1	-5.48543	0.000580388
Glyma.04G107100	Unknown protein	-1.08658	2.34e-06
Glyma.04G107500	glutathione S-transferase TAU 8	-2.17632	2.76e-05
Glyma.04G107600	glutathione S-transferase TAU 8	-2.26757	0.0117776
Glyma.04G110600	Unknown protein	-1.12056	0.00502102
Glyma.04G111300	cellulase 3	-1.81629	0.0321317
Glyma.04G113300	FAD-binding Berberine family protein	-1.55141	0.00631358
Glyma.04G113400	FAD-binding Berberine family protein	-4.52982	0.00798324
Glyma.04G113800	Unknown protein	-1.62434	0.00172442
Glyma.04G113900	Unknown protein	-1.46744	0.0031421
Glyma.04G115700	BRI1 like	-1.00223	7.2e-05
Glyma.04G116900	Vacuolar sorting protein 9 (VPS9) domain	-1.59212	1.49e-05
Glyma.04G119600	SKU5 similar 1	-1.5103	4.37e-05
Glyma.04G119700	Haloacid dehalogenase-like hydrolase (HAD) superfamily protein	-1.41565	0.00515448
Glyma.04G121700	Unknown protein	-4.51959	8.05e-05
Glyma.04G123700	solute:sodium symporters;urea transmembrane transporters	-2.3596	7e-06
Glyma.04G123800	alternative oxidase 1A	-1.22028	0.0280803
Glyma.04G124100	Disease resistance-responsive (dirigent-like protein) family protein	-7.53473	1.49e-05
Glyma.04G124200	ABA-responsive element binding protein 3	-1.71781	0.000260155
Glyma.04G125200	Regulator of Vps4 activity in the MVB pathway protein	-4	0.019077
Glyma.04G125700	myb domain protein 33	-1.17873	0.00172777
Glyma.04G127900	nodulin MtN21 /EamA-like transporter family protein	-3.45943	0.00861318
Glyma.04G131100	NmrA-like negative transcriptional regulator family protein	-7.50779	0.000443353
Glyma.04G134100	SEC14-like 12	-2.07914	0.000211748
Glyma.04G137100	Unknown protein	-3.81225	0.00831033
Glyma.04G137600	response regulator 9	-4.66297	0.017659
Glyma.04G139500	Unknown protein	-1.2141	0.041542
Glyma.04G139800	Disease resistance-responsive (dirigent-like protein) family protein	-6.782	3.64e-05
Glyma.04G141300	Unknown protein	-4.03562	0.0335685
Glyma.04G142500	AGAMOUS-like 15	-1.42501	0.000768165
Glyma.04G146200	Protein phosphatase 2C family protein	-1.55061	0.0061174
Glyma.04G149300	3-ketoacyl-CoA synthase 11	-2.01033	0.000363291
Glyma.04G152800	Unknown protein	1.19599	0.00060855
Glyma.04G153700	Cellulose synthase family protein	-1.43143	4.32e-05
Glyma.04G153800	Unknown protein	-1.47811	0.00018581
Glyma.04G155400	Protein of unknown function, DUF593	-1.57236	0.000466539
Glyma.04G156700	strictosidine synthase 3	-3.14975	0.0244369
Glyma.04G156800	Unknown protein	-1.2854	0.00288324
Glyma.04G157300	SECY homolog 1	-1.41844	0.00641052
Glyma.04G158400	transducin family protein / WD-40 repeat family protein	-2.0383	5.36e-07
Glyma.04G158500	Unknown protein	-1.05455	2.96e-05
Glyma.04G160300	Transducin/WD40 repeat-like superfamily protein	-1.32789	0.0203775
Glyma.04G161000	Unknown protein	-1.17405	0.000635899
Glyma.04G161400	TEOSINTE BRANCHED 1, cycloidea and PCF transcription factor 5	-1.0669	0.00155457
Glyma.04G162300	Unknown protein	-3.7866	0.0111096
Glyma.04G162400	exocyst subunit exo70 family protein E2	-1.0812	0.0288983
Glyma.04G165600	Protein kinase superfamily protein	-1.39807	0.000505213
Glyma.04G165700	actin binding	-1.16726	8.23e-05
Glyma.04G165800	Unknown protein	-2.0492	0.00377355
Glyma.04G167500	atypical CYS HIS rich thioredoxin 4	-1.63083	0.000835617
Glyma.04G170100	myb domain protein 94	1.15674	0.000144813
Glyma.04G170800	nodulin MtN21 /EamA-like transporter family protein	-1.31681	0.00502534
Glyma.04G172800	Galactose mutarotase-like superfamily protein	-3.8413	0.0118998
Glyma.04G173100	IQ-domain 31	-1.19589	0.0001716
Glyma.04G174800	H(+)-ATPase 11	-1.0432	0.000126588
Glyma.04G176300	Unknown protein	-2.39232	0.0372134
Glyma.04G178500	Unknown protein	-3.25763	4.84e-06
Glyma.04G178900	Unknown protein	-1.47175	0.0316545
Glyma.04G179600	Unknown protein	-2.00891	1.36e-05
Glyma.04G180400	BURP domain-containing protein	-1.49533	0.0142608
Glyma.04G180800	Unknown protein	-1.18983	7.16e-05
Glyma.04G180900	trehalose-phosphatase/synthase 9	-2.33364	5.66e-08
Glyma.04G183100	similar to RCD one 2	-1.86962	1.31e-06
Glyma.04G184500	Unknown protein	-1.20364	0.00198661
Glyma.04G185800	Protein of Unknown Function (DUF239)	-1.29218	0.00197109
Glyma.04G187900	C2 calcium/lipid-binding and GRAM domain containing protein	1.42116	0.000147838
Glyma.04G188600	drought-induced 19	-1.04111	0.0147799
Glyma.04G188800	with no lysine (K) kinase 3	-1.02403	0.000493817
Glyma.04G190400	Leucine-rich repeat protein kinase family protein	1.70044	0.0219005
Glyma.04G191200	AAA-type ATPase family protein	-1.46862	0.00644331
Glyma.04G192500	Xanthine/uracil permease family protein	-1.9604	0.000309968
Glyma.04G195300	SNF1-related protein kinase regulatory subunit gamma 1	-1.29455	4.44e-05
Glyma.04G196700	non-specific phospholipase C6	-1.05864	0.00042279
Glyma.04G197100	Squamosa promoter-binding protein-like (SBP domain) transcription factor family protein	-2.47433	3.91e-06
Glyma.04G197800	Unknown protein	-3.12338	0.0269079
Glyma.04G198600	Nodulin MtN3 family protein	-1.57507	0.00140883
Glyma.04G198700	DHHC-type zinc finger family protein	-6.62449	4.17e-05
Glyma.04G199900	basic helix-loop-helix (bHLH) DNA-binding superfamily protein	-2.89448	2.89e-08
Glyma.04G200200	serine carboxypeptidase-like 45	-1.67125	7.76e-06
Glyma.04G200600	auxin response factor 2	-1.45033	4e-06
Glyma.04G201600	beta glucosidase 12	-1.49199	0.000445109
Glyma.04G206800	SAUR-like auxin-responsive protein family	-1.36153	0.00255006
Glyma.04G207000	Unknown protein	-1.66831	5.78e-06
Glyma.04G207100	Unknown protein	-1.05561	0.000980791
Glyma.04G207500	FAR1-related sequence 5	-4.34577	0.00437173
Glyma.04G207700	Plant protein of unknown function (DUF869)	-1.2153	1.83e-05
Glyma.04G214000	cell wall / vacuolar inhibitor of fructosidase 2	-1.49409	0.00831303
Glyma.04G214700	MAP kinase substrate 1	-1.601	1.7e-06
Glyma.04G214800	RING/FYVE/PHD zinc finger superfamily protein	-1.73521	0.0125342
Glyma.04G215000	replication factor C subunit 3	-2.58496	0.0186492
Glyma.04G215500	protein kinase family protein	-1.11545	6.28e-05
Glyma.04G215600	RING/U-box superfamily protein	-2.80602	3.91e-05
Glyma.04G218700	WRKY DNA-binding protein 51	-3.89553	9.46e-05
Glyma.04G219800	Unknown protein	1.02679	0.00621991
Glyma.04G220700	Major facilitator superfamily protein	1.14951	0.00993299
Glyma.04G221800	Homeodomain-like transcriptional regulator	-1.71626	0.000107102
Glyma.04G222500	Unknown protein	-1.31627	0.00218408
Glyma.04G223000	response regulator 17	-2.61466	2.4e-09
Glyma.04G223300	WRKY DNA-binding protein 70	2.02975	0.0321916
Glyma.04G224500	alpha/beta-Hydrolases superfamily protein	-3.39232	0.0121096
Glyma.04G224600	Calcium-dependent lipid-binding (CaLB domain) family protein	1.16085	0.000932424
Glyma.04G225400	Peptidase C78, ubiquitin fold modifier-specific peptidase 1/ 2	-4.72792	0.00166202
Glyma.04G227600	Unknown protein	-2.80735	0.000606093
Glyma.04G228300	pseudo-response regulator 5	-1.15139	6.63e-05
Glyma.04G228900	Unknown protein	-3.3631	0.0153003
Glyma.04G230000	Unknown protein	2.37545	0.00513341
Glyma.04G230400	Unknown protein	-4.58169	6.1e-06
Glyma.04G231200	conserved peptide upstream open reading frame 50	-1.02603	0.016624
Glyma.04G232200	P-loop containing nucleoside triphosphate hydrolases superfamily protein	-1.07397	0.00144425
Glyma.04G232400	Rhodanese/Cell cycle control phosphatase superfamily protein	-1.085	0.0023409
Glyma.04G234600	RWP-RK domain-containing protein	1.1351	0.0284601
Glyma.04G235400	IQ-domain 21	-1.74985	3.47e-07
Glyma.04G238100	Nodulin MtN3 family protein	-5.85829	8.38e-08
Glyma.04G238400	basic helix-loop-helix (bHLH) DNA-binding superfamily protein	-1.8376	0.00519706
Glyma.04G238900	myosin heavy chain-related	-1.09837	0.000382493
Glyma.04G239400	MAP kinase substrate 1	-1.38529	0.0481274
Glyma.04G239900	glycolipid transfer protein 2	-1.25495	0.00426688
Glyma.04G241400	Nodulin MtN3 family protein	-1.38023	0.00351393
Glyma.04G241600	Unknown protein	-3.9386	0.0226677
Glyma.04G242500	Flavin-binding monooxygenase family protein	-1.76447	0.00309637
Glyma.04G242800	ACT domain repeat 3	-1.00542	0.000127523
Glyma.04G245200	subunit NDH-M of NAD(P)H:plastoquinone dehydrogenase complex	-1.71675	0.0203465
Glyma.04G245300	Protein kinase protein with adenine nucleotide alpha hydrolases-like domain	-1.29043	0.00194817
Glyma.04G245900	2-oxoglutarate (2OG) and Fe(II)-dependent oxygenase superfamily protein	-3.01159	0.00245139
Glyma.04G247300	beta-galactosidase 16	1.63054	0.00730265
Glyma.04G247500	F-box protein 7	-1.07106	8.11e-06
Glyma.04G247800	response regulator 9	-1.25974	0.00328854
Glyma.04G248000	PDI-like 1-1	-1.48974	0.00305431
Glyma.04G249700	Chlorophyll A-B binding family protein	-1.25614	0.00268499
Glyma.04G250100	Adenine nucleotide alpha hydrolases-like superfamily protein	-1.22444	0.00820799
Glyma.04G250600	nodulin MtN21 /EamA-like transporter family protein	-2.53325	7.26e-05
Glyma.04G250700	nodulin MtN21 /EamA-like transporter family protein	-1.97863	0.0186053
Glyma.04G251000	nodulin MtN21 /EamA-like transporter family protein	-2.38943	5.12e-08
Glyma.04G251100	nodulin MtN21 /EamA-like transporter family protein	-5.55459	2.01e-06
Glyma.04G252600	C2H2-like zinc finger protein	1.44422	3.85e-08
Glyma.04G253900	Unknown protein	-1.23008	0.0104973
Glyma.04G257300	Unknown protein	-1.0265	4.45e-05
Glyma.05G002700	NAC (No Apical Meristem) domain transcriptional regulator superfamily protein	-3.54528	0.00249818
Glyma.05G002800	RNA-binding CRS1 / YhbY (CRM) domain protein	-1.09308	0.000363846
Glyma.05G003200	cytochrome P450, family 96, subfamily A, polypeptide 1	-1.276	0.000768073
Glyma.05G005400	myb domain protein 118	-1.77853	0.0121153
Glyma.05G006200	Tudor/PWWP/MBT superfamily protein	-1.67819	0.000102202
Glyma.05G007400	Unknown protein	-1.57264	3.97e-05
Glyma.05G007800	Tetratricopeptide repeat (TPR)-like superfamily protein	-1.57412	0.000213755
Glyma.05G008500	Unknown protein	-1.49426	0.0087709
Glyma.05G008900	early nodulin-related	-2.10236	0.0388596
Glyma.05G009300	BED zinc finger ;hAT family dimerisation domain	-1.08104	8.37e-05
Glyma.05G009800	Unknown protein	2.63743	0.0012944
Glyma.05G009900	Protein kinase superfamily protein	2.35845	0.000121227
Glyma.05G010200	Cytochrome P450 superfamily protein	-1.11708	0.0106108
Glyma.05G010800	plant natriuretic peptide A	-3.13834	0.00402054
Glyma.05G011900	pleiotropic drug resistance 4	-1.89265	9.28e-05
Glyma.05G013600	CLAVATA3/ESR-RELATED 13	-3.87732	0.00229681
Glyma.05G014300	Cyclophilin-like peptidyl-prolyl cis-trans isomerase family protein	-1.26142	0.0138754
Glyma.05G014600	RNI-like superfamily protein	-1.18653	0.00203
Glyma.05G015400	ATPase E1-E2 type family protein / haloacid dehalogenase-like hydrolase family protein	-2.10732	6.12e-08
Glyma.05G017100	Unknown protein	-3.62449	0.0274461
Glyma.05G019200	cytochrome P450, family 78, subfamily A, polypeptide 10	-5.32193	2.74e-05
Glyma.05G019300	Unknown protein	-4.87447	0.000939685
Glyma.05G022100	Cytochrome P450 superfamily protein	-5.69116	0.00661869
Glyma.05G022600	UDP-glucose 6-dehydrogenase family protein	2.16082	5.52e-07
Glyma.05G024000	Leucine-rich repeat protein kinase family protein	-2.56857	0.00153338
Glyma.05G025800	Unknown protein	-2.39173	0.00305302
Glyma.05G026000	Unknown protein	-2.81097	0.00166639
Glyma.05G026100	GDSL-like Lipase/Acylhydrolase superfamily protein	-5.54946	0.000558461
Glyma.05G030300	Major facilitator superfamily protein	-1.55689	0.0481711
Glyma.05G031200	catalytics	2.01999	4.99e-05
Glyma.05G031700	Dynein light chain type 1 family protein	1.23175	0.000160283
Glyma.05G033600	Unknown protein	-6.70874	0.000568798
Glyma.05G034400	Unknown protein	-1.41947	0.00230434
Glyma.05G036300	spermidine synthase 1	-4.1964	0.00381768
Glyma.05G036800	basic helix-loop-helix (bHLH) DNA-binding superfamily protein	-4.75043	0.000108576
Glyma.05G037800	Dof-type zinc finger DNA-binding family protein	-1.07817	8.04e-05
Glyma.05G037900	pantothenate kinase 2	-1.48573	3.33e-05
Glyma.05G040700	myb domain protein 86	-2.07458	0.00015387
Glyma.05G041100	Adenine nucleotide alpha hydrolases-like superfamily protein	-1.04459	0.00818427
Glyma.05G041200	ferric reduction oxidase 8	-3.37678	0.000106084
Glyma.05G042000	Plant protein of unknown function (DUF868)	-1.28065	0.00274512
Glyma.05G042800	cytochrome P450, family 71 subfamily B, polypeptide 7	1.20184	0.000418775
Glyma.05G043000	proline transporter 2	-4.92283	0.0128142
Glyma.05G043100	proline transporter 1	-2.44478	0.0121021
Glyma.05G045300	RGA-like 1	-5.1565	0.0156665
Glyma.05G045800	Unknown protein	1.00602	0.00134446
Glyma.05G046200	Protein kinase superfamily protein	-1.45943	0.0248943
Glyma.05G047100	calmodulin-like 38	-5.34577	0.00625693
Glyma.05G048600	Protein of unknown function (DUF579)	-2.24793	0.024756
Glyma.05G050400	TCP family transcription factor	-1.55823	0.0026466
Glyma.05G051400	Subtilase family protein	4.96963	0.00468376
Glyma.05G052800	Protein of unknown function (DUF1442)	-2.35976	0.000269955
Glyma.05G053400	Unknown protein	-3.10257	0.0132048
Glyma.05G054600	Cell cycle regulated microtubule associated protein	-1.32067	0.00572096
Glyma.05G055300	UDP-Glycosyltransferase superfamily protein	-1.848	0.0309267
Glyma.05G056100	Cupredoxin superfamily protein	-1.9297	8.55e-05
Glyma.05G056200	Ran BP2/NZF zinc finger-like superfamily protein	-1.24654	7.77e-05
Glyma.05G057800	Bifunctional inhibitor/lipid-transfer protein/seed storage 2S albumin superfamily protein	-3.37499	2.07e-09
Glyma.05G058100	Lactate/malate dehydrogenase family protein	-1.03313	3.19e-05
Glyma.05G058900	Eukaryotic aspartyl protease family protein	-1.12723	0.000236031
Glyma.05G060600	Plant protein of unknown function (DUF828) with plant pleckstrin homology-like region	-1.5325	0.00355793
Glyma.05G063600	ethylene responsive element binding factor 1	-1.29026	0.00733565
Glyma.05G064000	Acyl-CoA N-acyltransferase with RING/FYVE/PHD-type zinc finger protein	1.21405	0.015971
Glyma.05G064400	Unknown protein	1.00126	0.0151096
Glyma.05G065700	expansin-like B1	-4.30563	0.000858593
Glyma.05G066900	Pentatricopeptide repeat (PPR) superfamily protein	-2.19794	0.0261492
Glyma.05G068000	chloroplast beta-amylase	-7.0671	1.24e-11
Glyma.05G068800	Plant invertase/pectin methylesterase inhibitor superfamily protein	-3.18203	0.00676261
Glyma.05G069100	expansin-like B1	-1.96239	0.000854886
Glyma.05G070200	CheY-like two-component responsive regulator family protein	-1.14045	0.000145228
Glyma.05G071000	LEUNIG_homolog	-1.49005	0.0304363
Glyma.05G074600	hAT dimerisation domain-containing protein	-1.49596	0.00171362
Glyma.05G075200	AMP-dependent synthetase and ligase family protein	-1.23421	0.0442428
Glyma.05G076100	Unknown protein	-1.34418	0.00242672
Glyma.05G080300	Transmembrane Fragile-X-F-associated protein	-1.83668	8.46e-07
Glyma.05G083100	somatic embryogenesis receptor-like kinase 1	-1.30105	0.0141687
Glyma.05G084800	Unknown protein	-2.04182	0.00269601
Glyma.05G084900	Nucleic acid-binding, OB-fold-like protein	-1.84388	0.00350074
Glyma.05G085600	2-oxoglutarate (2OG) and Fe(II)-dependent oxygenase superfamily protein	1.93058	3.68e-05
Glyma.05G086400	Cellulose-synthase-like C5	-2.22013	0.000243961
Glyma.05G088100	flavonol synthase 1	-1.22938	0.000620563
Glyma.05G088200	Unknown protein	-3.30485	0.00640379
Glyma.05G088800	IQ-domain 2	-1.19763	0.018339
Glyma.05G090900	CDPK-related kinase	-1.02672	0.002258
Glyma.05G091700	Protein of Unknown Function (DUF239)	-1.01745	0.00398953
Glyma.05G091800	Plant protein of unknown function (DUF869)	-1.16976	0.000257556
Glyma.05G099300	Unknown protein	-3.79426	0.0130076
Glyma.05G099800	Unknown protein	-1.21274	4.81e-06
Glyma.05G100000	Protein kinase superfamily protein	-2.35137	0.00642048
Glyma.05G101300	Auxin-responsive GH3 family protein	-2.10145	1.88e-05
Glyma.05G102100	arabinogalactan protein 18	-2.34122	1.21e-05
Glyma.05G103400	GRAS family transcription factor	-1.43606	0.0108549
Glyma.05G103600	root hair specific 19	-2.51281	0.00187956
Glyma.05G103800	Unknown protein	-1.20127	0.00119761
Glyma.05G104000	Phototropic-responsive NPH3 family protein	-1.11862	0.000658668
Glyma.05G104800	Acyl-CoA N-acyltransferases (NAT) superfamily protein	-1.05627	0.0422349
Glyma.05G106800	CYCLIN D1;1	-4.29068	0.00635514
Glyma.05G107500	VQ motif-containing protein	-4.38827	0.00289999
Glyma.05G107600	ACT domain repeat 1	1.79493	0.00451846
Glyma.05G108200	basic leucine-zipper 5	-2.03653	0.00502896
Glyma.05G108400	Unknown protein	-4.83289	0.0151472
Glyma.05G108600	Integrase-type DNA-binding superfamily protein	-1.39503	0.00524063
Glyma.05G110600	basic helix-loop-helix (bHLH) DNA-binding superfamily protein	-1.20004	0.000348027
Glyma.05G111100	Unknown protein	1.08281	0.0133482
Glyma.05G112200	lsd one like 1	-1.62589	0.0147526
Glyma.05G114000	Pectin lyase-like superfamily protein	-3.1375	0.0113208
Glyma.05G117800	Heavy metal transport/detoxification superfamily protein	2.67807	0.0184014
Glyma.05G119600	BRI1-associated receptor kinase	-3.69581	6.08e-05
Glyma.05G121500	Vacuolar iron transporter (VIT) family protein	1.88718	0.00518975
Glyma.05G124400	photosynthetic electron transfer A	3.37504	0.0167141
Glyma.05G124900	FAD-binding Berberine family protein	-8.91169	3.58e-06
Glyma.05G126400	Leucine-rich repeat transmembrane protein kinase	-1.99318	0.0307899
Glyma.05G126800	Unknown protein	1.56616	0.00143745
Glyma.05G127600	WRKY DNA-binding protein 28	-2.42939	0.00686763
Glyma.05G128200	Leucine-rich receptor-like protein kinase family protein	-5.98425	3.29e-05
Glyma.05G128400	Unknown protein	2.078	0.0195639
Glyma.05G130400	Protein of unknown function (DUF616)	-3.63631	0.000230821
Glyma.05G133500	1-cysteine peroxiredoxin 1	1.49146	4.05e-05
Glyma.05G134800	Leucine-rich repeat transmembrane protein kinase	-2.64374	2.26e-05
Glyma.05G136100	glutamate decarboxylase 4	-5.95884	0.00525371
Glyma.05G136600	Unknown protein	-2.00291	2.3e-05
Glyma.05G137300	Unknown protein	-1.4339	0.00510977
Glyma.05G137800	senescence-related gene 1	-5.29278	0.0159142
Glyma.05G139000	zinc finger protein 4	-1.06957	0.00308967
Glyma.05G140900	nine-cis-epoxycarotenoid dioxygenase 5	-1.79169	0.000125917
Glyma.05G141200	jasmonate-zim-domain protein 8	-4.8413	0.023874
Glyma.05G141600	Unknown protein	-1.4102	0.000538537
Glyma.05G141700	receptor like protein 29	-2.32193	0.00084507
Glyma.05G143000	Unknown protein	-4.73697	0.000431758
Glyma.05G143200	Chaperone DnaJ-domain superfamily protein	-1.73244	1.27e-05
Glyma.05G144400	Leucine-rich repeat protein kinase family protein	-1.15504	0.000213597
Glyma.05G145000	multidrug resistance-associated protein 3	-1.25526	0.0227729
Glyma.05G146400	glucosidase 1	-1.62447	7.85e-05
Glyma.05G147000	caffeoyl-CoA 3-O-methyltransferase	-3.19099	0.00794873
Glyma.05G148800	K-box region and MADS-box transcription factor family protein	-1.20467	3.6e-05
Glyma.05G149100	Immunoglobulin E-set superfamily protein	-1.52101	0.00403238
Glyma.05G150100	Unknown protein	-4.1822	0.00357001
Glyma.05G150400	xyloglucan endotransglucosylase/hydrolase 16	-4.28974	7.78e-12
Glyma.05G152700	Unknown protein	-1.32684	0.00277902
Glyma.05G154300	Carbohydrate-binding X8 domain superfamily protein	-1.53262	1.12e-05
Glyma.05G154400	Carbohydrate-binding X8 domain superfamily protein	-2.49761	0.011747
Glyma.05G154600	Bifunctional inhibitor/lipid-transfer protein/seed storage 2S albumin superfamily protein	-1.55451	3.26e-06
Glyma.05G155600	Galactose oxidase/kelch repeat superfamily protein	-1.66871	0.000287593
Glyma.05G158200	Dof-type zinc finger DNA-binding family protein	-2.08927	0.0253871
Glyma.05G159000	Protein of unknown function (DUF688)	-1.1735	0.00410682
Glyma.05G160700	Unknown protein	-4.9542	0.00404137
Glyma.05G161200	Plant protein of unknown function (DUF641)	-1.17912	0.00278112
Glyma.05G162400	Unknown protein	-1.06516	0.00363662
Glyma.05G163400	GDSL-like Lipase/Acylhydrolase superfamily protein	-1.19513	0.000420248
Glyma.05G165400	Adenine nucleotide alpha hydrolases-like superfamily protein	-1.09424	0.0215148
Glyma.05G165600	NB-ARC domain-containing disease resistance protein	-1.99025	4.27e-05
Glyma.05G166000	Unknown protein	-1.40284	0.00187949
Glyma.05G169100	RmlC-like cupins superfamily protein	-4.0163	0.017518
Glyma.05G169800	Unknown protein	-3.3874	0.00117804
Glyma.05G170300	NAD(P)-binding Rossmann-fold superfamily protein	-1.08077	0.00100203
Glyma.05G170800	Transcription factor jumonji (jmj) family protein / zinc finger (C5HC2 type) family protein	-1.08276	0.000574193
Glyma.05G171500	Carbohydrate-binding X8 domain superfamily protein	-1.4245	0.0314728
Glyma.05G174100	senescence associated gene 18	1.38535	0.00563432
Glyma.05G174900	Unknown protein	-2.3468	0.0212508
Glyma.05G175300	endoplasmic reticulum-type calcium-transporting ATPase 3	-2.70873	4.95e-07
Glyma.05G176700	Unknown protein	-1.1201	0.0169071
Glyma.05G178200	signal responsive 1	-1.61519	1.04e-06
Glyma.05G178500	Phototropic-responsive NPH3 family protein	-1.99594	0.00039113
Glyma.05G179200	Late embryogenesis abundant (LEA) hydroxyproline-rich glycoprotein family	-2.7729	0.0104533
Glyma.05G179800	Haloacid dehalogenase-like hydrolase (HAD) superfamily protein	-2.22746	5.12e-07
Glyma.05G180600	myo-inositol-1-phosphate synthase 3	-2.24461	3.22e-06
Glyma.05G182000	RING-H2 finger A2A	-2.0579	0.00420177
Glyma.05G182100	Unknown protein	-1.58805	0.000315161
Glyma.05G183200	nuclear factor Y, subunit B3	-1.12164	0.00837756
Glyma.05G184200	Unknown protein	-1.07978	0.00021335
Glyma.05G188000	Unknown protein	-1.70763	0.00474133
Glyma.05G188900	RING/U-box superfamily protein	-2.94642	0.000573885
Glyma.05G189300	with no lysine (K) kinase 6	-1.38402	0.0026495
Glyma.05G191100	chloroplastic NIFS-like cysteine desulfurase	-2.82443	1.49e-05
Glyma.05G191500	Unknown protein	1.0703	0.01223
Glyma.05G192500	xylem NAC domain 1	-1.10605	0.00242584
Glyma.05G193900	chromatin remodeling 24	-1.93643	0.0346537
Glyma.05G195900	Unknown protein	-1.36491	0.0115534
Glyma.05G196300	SAUR-like auxin-responsive protein family	-1.10482	0.000205051
Glyma.05G197000	MAC/Perforin domain-containing protein	-1.10638	0.026439
Glyma.05G197800	Structural maintenance of chromosomes (SMC) family protein	-1.01858	0.0306853
Glyma.05G197900	SEC14 cytosolic factor family protein / phosphoglyceride transfer family protein	-1.06476	0.00253691
Glyma.05G199500	NAD(P)-binding Rossmann-fold superfamily protein	-2.26179	0.00837788
Glyma.05G201300	acyl carrier protein 4	-5.06824	3.52e-05
Glyma.05G202000	Protein kinase superfamily protein	-1.64735	6.5e-05
Glyma.05G202300	NAC domain containing protein 83	-1.76155	0.0139448
Glyma.05G202600	homolog of Medicago truncatula MTN3	4.73697	0.00694347
Glyma.05G203000	HXXXD-type acyl-transferase family protein	4.44626	0.0308147
Glyma.05G206000	Unknown protein	-1.90867	0.000114813
Glyma.05G206700	heavy metal atpase 5	-1.3991	0.0464257
Glyma.05G207200	glutathione peroxidase 6	-1.54226	0.00192558
Glyma.05G207500	beta-6 tubulin	-3.23657	1.25e-09
Glyma.05G208900	cytochrome P450, family 86, subfamily A, polypeptide 8	-3.23302	2.6e-06
Glyma.05G209800	CCT motif family protein	1.66626	0.0037389
Glyma.05G210700	Unknown protein	-1.10591	0.0160795
Glyma.05G212700	Unknown protein	-1.4353	0.0036047
Glyma.05G214300	Leucine-rich repeat protein kinase family protein	-1.52146	0.00133257
Glyma.05G214700	Cox19-like CHCH family protein	-1.17171	0.0127355
Glyma.05G218200	DNAJ heat shock family protein	-1.13134	0.02876
Glyma.05G220900	Leucine-rich repeat protein kinase family protein	1.158	0.0357036
Glyma.05G221000	Protein kinase protein with adenine nucleotide alpha hydrolases-like domain	-3.46411	0.000111654
Glyma.05G222400	ACC oxidase 1	-2.08076	0.000270263
Glyma.05G222700	Protein kinase protein with adenine nucleotide alpha hydrolases-like domain	-1.05672	0.0115063
Glyma.05G224500	myo-inositol oxygenase 4	-4.50193	4.58e-12
Glyma.05G225800	O-Glycosyl hydrolases family 17 protein	-3.55817	4.82e-08
Glyma.05G225900	oxidative stress 3	-4.30062	7.49e-09
Glyma.05G226100	IQ-domain 26	-1.80017	0.00764945
Glyma.05G227600	Unknown protein	-2.7829	0.0119475
Glyma.05G227900	Unknown protein	-1.85036	1.61e-07
Glyma.05G228000	Tetratricopeptide repeat (TPR)-like superfamily protein	-2.03797	1.91e-09
Glyma.05G228100	Integrase-type DNA-binding superfamily protein	-1.70823	0.00417587
Glyma.05G228200	Exostosin family protein	-1.02419	5.09e-05
Glyma.05G228300	RNA-binding CRS1 / YhbY (CRM) domain-containing protein	-3.97939	1.38e-09
Glyma.05G229300	phytochrome-associated protein 2	-1.32412	9.48e-05
Glyma.05G229700	Major facilitator superfamily protein	2.36534	5.35e-07
Glyma.05G230700	protein kinase family protein	-1.26274	0.000103937
Glyma.05G231100	Flavin-binding monooxygenase family protein	-1.80069	0.0207863
Glyma.05G231200	Regulator of Vps4 activity in the MVB pathway protein	-1.23474	0.000184237
Glyma.05G231400	RAB homolog 1	-1.29829	0.000739534
Glyma.05G232300	Heavy metal transport/detoxification superfamily protein	-1.6389	0.0240316
Glyma.05G233500	Unknown protein	-1.31191	1.7e-05
Glyma.05G236200	PLANT CADMIUM RESISTANCE 2	-1.19173	0.000323416
Glyma.05G236400	glycosyl hydrolase 9B1	-1.66174	0.0286166
Glyma.05G236600	Plant invertase/pectin methylesterase inhibitor superfamily protein	-1.24921	0.00337529
Glyma.05G237100	Protein kinase superfamily protein	-3.78878	0.0128662
Glyma.05G237900	Unknown protein	-1.23634	0.00658613
Glyma.05G241600	CHASE domain containing histidine kinase protein	-1.19436	0.000292893
Glyma.05G241700	Unknown protein	-1.2823	0.000292369
Glyma.05G242400	Protein of unknown function, DUF599	-1.13468	0.00330699
Glyma.05G245400	basic region/leucine zipper transcription factor 68	-1.43653	0.000252813
Glyma.05G245700	Unknown protein	-3.35627	0.000755369
Glyma.05G247900	purple acid phosphatase 17	-1.55718	1.95e-05
Glyma.05G248000	annexin 5	-3.37255	0.000367346
Glyma.05G248200	homeobox protein 33	-1.27104	0.0116872
Glyma.05G249100	ribonuclease Ps	-2.15221	0.000164418
Glyma.06G003100	Arabidopsis phospholipase-like protein (PEARLI 4) family	-3.71799	0.00797651
Glyma.06G003300	Protein of unknown function (DUF1624)	-1.20179	9.07e-06
Glyma.06G003800	myb domain protein 4	-1.3725	7.65e-05
Glyma.06G004000	Cyclophilin-like peptidyl-prolyl cis-trans isomerase family protein	-1.2049	0.00381099
Glyma.06G004900	Pollen Ole e 1 allergen and extensin family protein	-3.2713	0.0275088
Glyma.06G005000	Protein of unknown function (DUF803)	-2.14392	0.00207564
Glyma.06G005300	Unknown protein	-2.76907	0.0014914
Glyma.06G008000	ATP binding microtubule motor family protein	-1.20384	0.00729369
Glyma.06G008200	glycosyl hydrolase 9B18	-1.23433	0.000614256
Glyma.06G009500	BEL1-like homeodomain 6	-1.22361	0.00224469
Glyma.06G010900	Unknown protein	-1.15547	0.000570988
Glyma.06G011400	Arabidopsis protein of unknown function (DUF241)	-1.31276	0.00341263
Glyma.06G011500	Arabidopsis protein of unknown function (DUF241)	-1.40665	0.000410824
Glyma.06G011700	Glucose-1-phosphate adenylyltransferase family protein	-1.05585	0.00532273
Glyma.06G012500	3-ketoacyl-CoA synthase 4	-1.09427	0.00995273
Glyma.06G012800	Protein kinase superfamily protein	-1.29344	0.000384098
Glyma.06G013600	Unknown protein	-1.08234	0.00149416
Glyma.06G015700	Seven transmembrane MLO family protein	-3.16993	0.00767518
Glyma.06G018700	Unknown protein	-1.95351	1.19e-05
Glyma.06G020000	Unknown protein	-1.18224	0.00151172
Glyma.06G020400	plastocyanin 1	-1.07068	0.00286751
Glyma.06G020800	Unknown protein	-4.59694	0.0158564
Glyma.06G025200	lysine decarboxylase family protein	-3.44204	1.79e-06
Glyma.06G025700	Zinc finger C-x8-C-x5-C-x3-H type family protein	1.18648	0.01949
Glyma.06G025800	IQ-domain 32	-1.08005	3.88e-05
Glyma.06G026200	glyoxal oxidase-related protein	-2.73697	0.0313224
Glyma.06G026800	Protein of unknown function (DUF726)	-4.54432	0.00351339
Glyma.06G028200	purple acid phosphatase 12	-1.67065	9.35e-07
Glyma.06G029200	BEL1-like homeodomain 11	-1.0942	0.013175
Glyma.06G031000	Unknown protein	-1.34753	0.00736004
Glyma.06G031800	RAD-like 6	-2.06553	0.000546524
Glyma.06G032300	Unknown protein	-1.25711	0.00572661
Glyma.06G033900	DNA glycosylase superfamily protein	-1.11454	0.00334012
Glyma.06G034100	Unknown protein	-1.0881	0.000142973
Glyma.06G034200	Unknown protein	-1.58427	2.05e-05
Glyma.06G035300	cytochrome P450, family 82, subfamily C, polypeptide 4	-1.25012	0.0255692
Glyma.06G036600	Unknown protein	-1.24903	0.0213835
Glyma.06G036700	Cupredoxin superfamily protein	-3.95936	0.00692371
Glyma.06G038900	AP2/B3-like transcriptional factor family protein	-1.83059	0.00193091
Glyma.06G039000	Protein phosphatase 2C family protein	-1.14986	3.92e-05
Glyma.06G039900	Thioredoxin superfamily protein	-1.28951	0.0018371
Glyma.06G040700	Remorin family protein	-1.17186	0.000133336
Glyma.06G041500	Sulfite exporter TauE/SafE family protein	-4.43296	0.000685927
Glyma.06G044100	RING/U-box superfamily protein	-2.07484	1.48e-08
Glyma.06G044500	differentiation and greening-like 1	1.54168	0.000829555
Glyma.06G044800	cytochrome B5 isoform D	-1.39978	0.0218321
Glyma.06G045100	Subtilase family protein	-1.49378	0.00059029
Glyma.06G046000	autoinhibited Ca2+-ATPase 1	-1.02606	2.48e-06
Glyma.06G047800	ARM repeat superfamily protein	-1.92224	0.00830856
Glyma.06G048600	Unknown protein	-1.04972	0.00094685
Glyma.06G049200	Integrase-type DNA-binding superfamily protein	-3.55889	3.63e-06
Glyma.06G049300	basic helix-loop-helix (bHLH) DNA-binding superfamily protein	-4.80735	0.00161126
Glyma.06G050100	branched-chain amino acid transaminase 2	-2.87075	9.78e-06
Glyma.06G050300	CCCH-type zinc finger family protein	-1.1684	0.000129358
Glyma.06G050400	Protein of Unknown Function (DUF239)	-1.56265	0.0243974
Glyma.06G051600	homeobox gene 1	-1.37448	0.000759339
Glyma.06G053300	Protein of unknown function (DUF3511)	-1.04962	0.0186832
Glyma.06G053400	Unknown protein	-1.7064	0.0249678
Glyma.06G053500	Unknown protein	-3.83794	0.0095503
Glyma.06G056400	Leucine-rich receptor-like protein kinase family protein	-1.14446	8.52e-05
Glyma.06G056600	Unknown protein	-4.2059	0.00919795
Glyma.06G056900	glycosyl hydrolase 9A4	2.11548	0.0454975
Glyma.06G057000	G protein alpha subunit 1	-1.08482	0.00471204
Glyma.06G057300	Protein kinase superfamily protein	1.51394	0.00736522
Glyma.06G058500	3-ketoacyl-CoA synthase 10	-5.6753	6.1e-07
Glyma.06G058700	Unknown protein	-2.00288	0.00081522
Glyma.06G058800	Unknown protein	-1.03872	0.00973737
Glyma.06G059100	histidine kinase 5	-5.96193	0.00405572
Glyma.06G060100	Peroxidase superfamily protein	-1.29987	0.0076564
Glyma.06G061400	Phototropic-responsive NPH3 family protein	-1.20308	0.0042079
Glyma.06G062400	homolog of yeast CDT1 A	-1.5616	0.00243913
Glyma.06G062500	Transducin/WD40 repeat-like superfamily protein	-1.57967	0.00217621
Glyma.06G064000	Integrase-type DNA-binding superfamily protein	-2.08321	0.00679689
Glyma.06G065000	cellulose synthase family protein	-1.81387	0.000275092
Glyma.06G067000	Bifunctional inhibitor/lipid-transfer protein/seed storage 2S albumin superfamily protein	-1.48575	0.0406735
Glyma.06G068800	Integrase-type DNA-binding superfamily protein	-3.59585	0.000154932
Glyma.06G071200	HCO3- transporter family	-3.85798	2.07e-05
Glyma.06G072000	Unknown protein	1.11516	0.012185
Glyma.06G072600	gibberellin 3-oxidase 1	-2.95691	0.00188808
Glyma.06G075100	O-Glycosyl hydrolases family 17 protein	-1.02938	0.00644813
Glyma.06G077000	Unknown protein	1.29033	0.00468102
Glyma.06G077300	cyclic nucleotide-gated channel 18	-1.08612	0.000176253
Glyma.06G079400	Unknown protein	-3.09482	0.00631171
Glyma.06G079500	Protein of unknown function, DUF599	-1.11564	0.0229273
Glyma.06G082800	ENTH/VHS/GAT family protein	-1.04953	1.59e-07
Glyma.06G083200	alpha/beta-Hydrolases superfamily protein	-2.96743	0.00540194
Glyma.06G084300	casein kinase I-like 3	-1.08895	0.00306909
Glyma.06G084500	Glyoxalase/Bleomycin resistance protein/Dioxygenase superfamily protein	-2.076	0.000135396
Glyma.06G084600	tonoplast intrinsic protein 4;1	-1.77836	0.000124606
Glyma.06G087100	alpha/beta-Hydrolases superfamily protein	-1.43046	2.76e-05
Glyma.06G087400	Unknown protein	-3.36923	0.0437255
Glyma.06G087800	NADP-malic enzyme 3	-1.47812	0.000779599
Glyma.06G091100	MATE efflux family protein	-5.09808	6.35e-08
Glyma.06G091500	phosphoenolpyruvate carboxykinase 2	-1.44066	0.000961591
Glyma.06G091900	hydroxyproline-rich glycoprotein family protein	-1.07952	0.00157613
Glyma.06G092000	beta HLH protein 93	-1.10525	0.0166026
Glyma.06G097300	HXXXD-type acyl-transferase family protein	1.93754	0.00477857
Glyma.06G099000	glutathione S-transferase TAU 8	-1.10119	0.000895175
Glyma.06G101300	Seryl-tRNA synthetase	-1.74723	0.000467872
Glyma.06G101900	EXORDIUM like 2	-1.12563	0.0366472
Glyma.06G102000	Phosphate-responsive 1 family protein	1.74356	0.00589008
Glyma.06G102400	RNA-binding (RRM/RBD/RNP motifs) family protein	-1.34481	0.00745614
Glyma.06G102700	Outer arm dynein light chain 1 protein	-1.42571	8.25e-06
Glyma.06G103300	myb domain protein 93	-2.43601	0.0175922
Glyma.06G104800	Haloacid dehalogenase-like hydrolase (HAD) superfamily protein	-1.21162	0.000656914
Glyma.06G106900	Unknown protein	-1.0444	1.7e-06
Glyma.06G107300	TGA1A-related gene 3	-2.50619	2.35e-05
Glyma.06G108400	Unknown protein	-1.29702	0.0025374
Glyma.06G110800	GRAS family transcription factor	1.76241	9.15e-06
Glyma.06G110900	Pyridoxal phosphate (PLP)-dependent transferases superfamily protein	-1.074	0.0225976
Glyma.06G111600	nodulin MtN21 /EamA-like transporter family protein	-4.24793	0.020292
Glyma.06G112100	nodulin MtN21 /EamA-like transporter family protein	-4.10434	0.0219532
Glyma.06G112200	nodulin MtN21 /EamA-like transporter family protein	-4.25469	1.24e-07
Glyma.06G114200	Eukaryotic aspartyl protease family protein	-1.78797	7.27e-06
Glyma.06G114900	response regulator 9	-1.19663	0.00425681
Glyma.06G115800	NRAMP metal ion transporter 6	-1.57239	0.000862032
Glyma.06G117000	Unknown protein	-1.49622	2.98e-05
Glyma.06G118500	Chalcone and stilbene synthase family protein	-2.88381	0.0312818
Glyma.06G120300	Thiamin diphosphate-binding fold (THDP-binding) superfamily protein	-2.8616	1.29e-10
Glyma.06G120700	Flavin-binding monooxygenase family protein	1.0994	0.00627995
Glyma.06G121100	plantacyanin	-1.10547	0.0288582
Glyma.06G121400	Thioredoxin superfamily protein	-1.378	0.0448224
Glyma.06G122700	TRICHOME BIREFRINGENCE-LIKE 7	-1.28434	6.48e-05
Glyma.06G122800	serine carboxypeptidase-like 42	-1.05618	0.00173622
Glyma.06G123300	nodulin MtN21 /EamA-like transporter family protein	7.2384	0.000298219
Glyma.06G125500	basic helix-loop-helix (bHLH) DNA-binding superfamily protein	-2.04911	0.00124978
Glyma.06G125600	WRKY DNA-binding protein 30	-3.87774	0.00425471
Glyma.06G125800	Nodulin MtN3 family protein	-1.90108	0.000236087
Glyma.06G129300	IQ-domain 21	-1.06187	0.00031414
Glyma.06G129900	RWP-RK domain-containing protein	-1.36335	0.0411123
Glyma.06G131800	oligopeptide transporter 1	-1.94329	1.65e-06
Glyma.06G132700	P-loop containing nucleoside triphosphate hydrolases superfamily protein	-1.7469	0.00113005
Glyma.06G133800	homeobox 7	1.57196	2.01e-05
Glyma.06G136700	Late embryogenesis abundant (LEA) hydroxyproline-rich glycoprotein family	-1.04016	0.000685299
Glyma.06G137400	Unknown protein	5.16993	0.0140614
Glyma.06G139400	Peptidase C78, ubiquitin fold modifier-specific peptidase 1/ 2	-1.43542	4.67e-06
Glyma.06G140000	cytochrome P450, family 714, subfamily A, polypeptide 1	-2.09311	0.00138217
Glyma.06G141800	Transducin/WD40 repeat-like superfamily protein	-1.76975	1.38e-05
Glyma.06G142900	Unknown protein	-2.06634	4.7e-06
Glyma.06G143700	Unknown protein	-2.00469	0.000253225
Glyma.06G144000	Unknown protein	1.51416	0.000163642
Glyma.06G147000	programmed cell death 2 C-terminal domain-containing protein	-5.28595	1.56e-08
Glyma.06G147100	WRKY DNA-binding protein 51	-4.65535	0.0209293
Glyma.06G147200	Unknown protein	-1.5429	0.0332416
Glyma.06G149000	Unknown protein	-4.32193	0.0343003
Glyma.06G149700	Chaperone DnaJ-domain superfamily protein	-2.10512	4.59e-05
Glyma.06G150200	Unknown protein	-6.24317	0.000118235
Glyma.06G150400	RING/U-box superfamily protein	-1.41045	0.000127983
Glyma.06G150500	Unknown protein	-3.32193	0.00718529
Glyma.06G151400	MAP kinase substrate 1	-1.03915	0.00642648
Glyma.06G152400	cell wall / vacuolar inhibitor of fructosidase 2	-1.24088	0.0265577
Glyma.06G154100	plant U-box 22	-1.23341	0.00519979
Glyma.06G154400	xylem NAC domain 1	-1.21183	0.00169048
Glyma.06G154500	ABC-2 type transporter family protein	-2.2588	9.77e-06
Glyma.06G157300	Glycosyl hydrolase family 35 protein	-1.27203	0.0100416
Glyma.06G162000	glucose-6-phosphate acetyltransferase 1	-1.10262	0.0179016
Glyma.06G164100	Unknown protein	-1.08782	0.0252556
Glyma.06G164700	ARF-GAP domain 1	-1.51142	0.00111063
Glyma.06G164900	auxin response factor 2	-1.4596	3.14e-06
Glyma.06G165400	serine carboxypeptidase-like 45	-2.25452	6.98e-06
Glyma.06G166500	NAC domain containing protein 83	-1.1101	0.0210962
Glyma.06G166700	DHHC-type zinc finger family protein	-1.63266	5.36e-05
Glyma.06G166900	Nodulin MtN3 family protein	-1.0321	0.0118004
Glyma.06G167900	HVA22 homologue E	1.26076	0.0105651
Glyma.06G168600	Squamosa promoter-binding protein-like (SBP domain) transcription factor family protein	-3.64914	5.12e-05
Glyma.06G169700	chlorsulfuron/imidazolinone resistant 1	-1.03208	0.000143624
Glyma.06G171600	Unknown protein	1.00493	0.0399757
Glyma.06G171700	Leucine-rich repeat protein kinase family protein	-1.17939	0.000179341
Glyma.06G174500	Unknown protein	-1.5499	5.69e-06
Glyma.06G175500	seed imbibition 2	-1.93988	0.016542
Glyma.06G176700	Plant protein of unknown function (DUF868)	-2.64822	2.23e-05
Glyma.06G177600	Unknown protein	-2.62803	0.0402384
Glyma.06G180300	Protein of Unknown Function (DUF239)	-1.05497	0.00791461
Glyma.06G181400	Unknown protein	-1.07014	0.00224646
Glyma.06G182700	carbonic anhydrase 2	-2.98885	0.0361178
Glyma.06G183200	Unknown protein	-2.7885	0.0261283
Glyma.06G183800	ARM repeat superfamily protein	-1.46918	2.6e-05
Glyma.06G184200	trehalose-phosphatase/synthase 9	-1.42445	0.000433133
Glyma.06G184300	Unknown protein	-1.56738	2.04e-05
Glyma.06G185200	Putative thiol-disulphide oxidoreductase DCC	-1.12818	9.1e-05
Glyma.06G185800	Unknown protein	-1.41761	0.0117511
Glyma.06G185900	Transducin/WD40 repeat-like superfamily protein	-2.17659	0.000122805
Glyma.06G186000	alpha-N-acetylglucosaminidase family / NAGLU family	-1.33777	2.71e-05
Glyma.06G186100	alpha-N-acetylglucosaminidase family / NAGLU family	-1.15211	4.01e-05
Glyma.06G186500	Unknown protein	-1.02867	0.00252305
Glyma.06G187200	alpha/beta-Hydrolases superfamily protein	-1.33106	0.0221589
Glyma.06G188800	hydroxyproline-rich glycoprotein family protein	-1.00091	8.93e-08
Glyma.06G190400	voltage dependent anion channel 1	-1.6331	0.00987585
Glyma.06G190800	WRKY DNA-binding protein 72	-5.86625	0.00732438
Glyma.06G192100	organic cation/carnitine transporter 3	1.107	0.0211749
Glyma.06G193800	Gibberellin-regulated family protein	-2.71945	0.0200641
Glyma.06G195100	atypical CYS HIS rich thioredoxin 4	-3.39878	2.02e-07
Glyma.06G195600	myb domain protein 29	-1.21332	0.00784752
Glyma.06G196600	zinc finger (C3HC4-type RING finger) family protein	-1.18338	0.000382755
Glyma.06G196700	Unknown protein	-1.42175	0.0198139
Glyma.06G197900	nodulin MtN21 /EamA-like transporter family protein	4.42492	0.000624007
Glyma.06G200900	MIF4G domain-containing protein / MA3 domain-containing protein	4.6017	0.00089907
Glyma.06G205700	Squamosa promoter-binding protein-like (SBP domain) transcription factor family protein	-4.77259	0.000117408
Glyma.06G207300	Pectin lyase-like superfamily protein	-2.08453	0.0148616
Glyma.06G208000	strictosidine synthase 3	-1.35855	0.0313197
Glyma.06G210200	Unknown protein	-1.00986	0.0419744
Glyma.06G212000	Unknown protein	-1.37109	0.0175146
Glyma.06G213300	Stabilizer of iron transporter SufD / Polynucleotidyl transferase	-1.05581	0.00168731
Glyma.06G214800	3-ketoacyl-CoA synthase 11	-1.1432	0.0358715
Glyma.06G220700	blue-copper-binding protein	-6.84549	0.0014151
Glyma.06G220800	blue-copper-binding protein	-5.70476	1e-05
Glyma.06G222400	Transmembrane amino acid transporter family protein	-1.00122	3.96e-05
Glyma.06G225500	Cellulose synthase family protein	-1.47178	3.14e-06
Glyma.06G227500	Plant protein of unknown function (DUF641)	-1.04291	0.000640237
Glyma.06G230200	Mitochondrial transcription termination factor family protein	-4.42403	0.00793194
Glyma.06G232100	P-loop containing nucleoside triphosphate hydrolases superfamily protein	-1.0062	0.000173051
Glyma.06G237200	leucine-rich repeat transmembrane protein kinase family protein	-1.1975	0.0260358
Glyma.06G238900	3-hydroxyacyl-CoA dehydrogenase family protein	-1.24668	0.000837376
Glyma.06G239500	UDP-glucosyl transferase 72E1	-1.10297	0.00725591
Glyma.06G240900	PLATZ transcription factor family protein	-1.30314	0.0126846
Glyma.06G242400	UDP-sugar pyrophosphorylase	2.6598	0.00448866
Glyma.06G242500	golgin candidate 6	3.10309	0.00587485
Glyma.06G243500	Auxin-responsive GH3 family protein	-1.56686	0.014935
Glyma.06G244300	Ku80 family protein	-1.10325	0.00232355
Glyma.06G244800	Protein of unknown function (DUF2921)	-5.59495	0.00156954
Glyma.06G247400	Unknown protein	-1.01857	0.000482327
Glyma.06G247500	Unknown protein	-1.38198	0.00108026
Glyma.06G248900	NAC (No Apical Meristem) domain transcriptional regulator superfamily protein	1.01346	0.00838196
Glyma.06G249400	S-adenosyl-L-methionine-dependent methyltransferases superfamily protein	-1.14452	1.23e-05
Glyma.06G256200	Quinone reductase family protein	-2.24207	2.97e-05
Glyma.06G256800	glucuronidase 2	3.04707	0.00246349
Glyma.06G257400	S-locus lectin protein kinase family protein	-4.54432	0.0147156
Glyma.06G259800	Disease resistance protein (TIR-NBS-LRR class) family	-1.34037	0.00959506
Glyma.06G260300	NAD(P)-linked oxidoreductase superfamily protein	-1.20449	7.8e-06
Glyma.06G260800	Auxin-responsive GH3 family protein	-1.46114	0.000320482
Glyma.06G261900	receptor kinase 3	-2.46949	0.000202143
Glyma.06G262000	S-locus lectin protein kinase family protein	-4.73954	0.00497855
Glyma.06G262700	receptor kinase 3	-1.3022	0.00254339
Glyma.06G263700	disease resistance protein (TIR-NBS-LRR class), putative	4.96963	0.00415447
Glyma.06G264600	alpha carbonic anhydrase 7	-4.34577	0.0163862
Glyma.06G265000	disease resistance protein (TIR-NBS-LRR class)	-2.84752	2.38e-07
Glyma.06G265100	Unknown protein	-2.66739	8.19e-07
Glyma.06G265200	Disease resistance protein (TIR-NBS-LRR class) family	-1.39624	0.00296164
Glyma.06G265500	GRAS family transcription factor	-1.40131	0.000186004
Glyma.06G265600	Protein kinase superfamily protein	-1.06183	0.000897951
Glyma.06G270400	Unknown protein	-1.94365	0.0447518
Glyma.06G270500	Dynein light chain type 1 family protein	-2.65305	0.019467
Glyma.06G272700	Cysteine proteinases superfamily protein	-1.19982	0.0257809
Glyma.06G273700	senescence-associated gene 12	-1.76899	0.0323649
Glyma.06G274900	Unknown protein	-1.42951	0.00606633
Glyma.06G283200	ketol-acid reductoisomerase	1.33307	0.037113
Glyma.06G283300	basic helix-loop-helix (bHLH) DNA-binding superfamily protein	-1.19134	0.00929989
Glyma.06G283900	late embryogenesis abundant domain-containing protein / LEA domain-containing protein	1.4634	0.0048798
Glyma.06G285500	disease resistance protein (TIR-NBS-LRR class), putative	-1.4128	2.84e-05
Glyma.06G285900	Optic atrophy 3 protein (OPA3)	-1.32862	0.00193337
Glyma.06G286200	O-methyltransferase family protein	-2.8501	0.0163495
Glyma.06G286900	S-locus lectin protein kinase family protein	-1.55446	0.00973389
Glyma.06G290200	Protein phosphatase 2C family protein	-1.7834	0.00104264
Glyma.06G292100	Concanavalin A-like lectin protein kinase family protein	-1.54579	1.33e-06
Glyma.06G293300	LORELEI-LIKE-GPI ANCHORED PROTEIN 3	-1.49944	0.0174811
Glyma.06G293600	Acyl-CoA N-acyltransferases (NAT) superfamily protein	-1.12054	2.97e-05
Glyma.06G294100	Ankyrin repeat family protein	-3.24274	0.000952006
Glyma.06G294500	expansin B3	-1.25472	0.0487251
Glyma.06G295400	Unknown protein	-2.12121	0.00615104
Glyma.06G295500	Unknown protein	-1.5539	4.33e-07
Glyma.06G295600	Unknown protein	-1.68007	3e-07
Glyma.06G295700	O-methyltransferase 1	-1.49671	3.82e-07
Glyma.06G296100	Protein of unknown function (DUF789)	1.25655	0.000111782
Glyma.06G296600	Unknown protein	-3.04307	0.000431583
Glyma.06G297600	Wound-responsive family protein	-2.73943	2.93e-06
Glyma.06G297900	Wound-responsive family protein	-1.62669	0.000122248
Glyma.06G298400	Wound-responsive family protein	-1.18033	0.0046455
Glyma.06G298600	Wound-responsive family protein	-1.25159	0.00425972
Glyma.06G298800	Wound-responsive family protein	-2.17132	0.00473586
Glyma.06G299400	Unknown protein	-1.10366	0.00231435
Glyma.06G299700	Cyclin D6;1	-1.42381	0.0077613
Glyma.06G302300	xyloglucan endotransglucosylase/hydrolase 9	-4.48635	1.79e-12
Glyma.06G303400	Unknown protein	-3.08746	0.009864
Glyma.06G304400	O-fucosyltransferase family protein	-1.06624	0.00415139
Glyma.06G305000	glutamate receptor 3.4	-1.38097	0.00415548
Glyma.06G305200	MATE efflux family protein	3.3616	1.76e-05
Glyma.06G306200	Unknown protein	-3.41504	0.00381663
Glyma.06G307900	cellulose synthase-like B4	2.11294	0.017386
Glyma.06G308500	alpha/beta-Hydrolases superfamily protein	-1.48798	0.000192556
Glyma.06G308600	FASCICLIN-like arabinogalactan protein 16 precursor	-1.22021	8.19e-05
Glyma.06G309700	Unknown protein	-1.29177	0.0040618
Glyma.06G310100	alpha/beta-Hydrolases superfamily protein	1.09654	0.0062514
Glyma.06G310900	starch branching enzyme 2.2	-1.00604	0.0028524
Glyma.06G311000	NB-ARC domain-containing disease resistance protein	7.72338	1.42e-05
Glyma.06G311200	NB-ARC domain-containing disease resistance protein	-1.20533	1.54e-05
Glyma.06G312300	multidrug resistance-associated protein 1	-2.1767	1.3e-06
Glyma.06G315100	aminophospholipid ATPase 1	-1.75272	0.0041708
Glyma.06G317100	Major facilitator superfamily protein	-4.77761	0.0026255
Glyma.06G317200	Major facilitator superfamily protein	-2.76314	0.00971009
Glyma.06G317700	U-box domain-containing protein kinase family protein	-1.04166	3.91e-05
Glyma.06G317800	DERLIN-1	-1.34075	0.00914078
[truncated: 3,924 more rows]
