# Supplementary material for: Integrating Genome-Wide Association Study, Transcriptome and Metabolome Reveal Novel QTL and Candidate Genes That Control Protein Content in Soybean
Source: Plants (Basel). 2024 Apr 17;13(8):1128. doi: 10.3390/plants13081128 (PMC11054237; doi:10.3390/plants13081128)
Supplement: Supplementary file 1 [file plants-13-01128-s001.zip › Table S4.xlsx]

## Sheet: Sheet1
TableS4. Genes in 100 kbp flanking regions of peak SNP associated with protein content of soybean.
Location	Locus name	Gene number	Chr.	5' position of gene	3' position of gene	Gene annotation
Xiangyang	rs34	Glyma.01G007800	Chr01	763291	771911	chromomethylase 3
		Glyma.01G007900	Chr01	774324	780026	Nucleotide-diphospho-sugar transferases superfamily protein
		Glyma.01G008000	Chr01	779555	783740	cytochrome B5-like protein
		Glyma.01G008100	Chr01	787097	791147	Senescence/dehydration-associated protein-related
		Glyma.01G008200	Chr01	802095	812507	ABC transporter family protein
		Glyma.01G008300	Chr01	813496	815748	HPT phosphotransmitter 4
		Glyma.01G008400	Chr01	818047	823167	2-oxoglutarate (2OG) and Fe(II)-dependent oxygenase superfamily protein
		Glyma.01G008500	Chr01	827132	832098	NADP-malic enzyme 4
		Glyma.01G008600	Chr01	837682	840121	chromatin protein family
		Glyma.01G008700	Chr01	841903	854296	RNA-dependent RNA polymerase family protein
		Glyma.01G008800	Chr01	861997	864605	Translation elongation factor EF1B/ribosomal protein S6 family protein
		Glyma.01G008900	Chr01	865285	873763	golgin candidate 1
		Glyma.01G009000	Chr01	882738	883553
		Glyma.01G009100	Chr01	897628	900082	TTF-type zinc finger protein with HAT dimerisation domain
		Glyma.01G009200	Chr01	901695	903187	Polyketide cyclase/dehydrase and lipid transport superfamily protein
		Glyma.01G009300	Chr01	908484	917161	staurosporin and temperature sensitive 3-like A
		Glyma.01G009400	Chr01	920066	926129	Protein of unknown function (DUF810)
		Glyma.01G009500	Chr01	934715	936944	pinoresinol reductase 1
		Glyma.01G009600	Chr01	937652	940822	Homeodomain-like superfamily protein
		Glyma.01G009700	Chr01	952611	956924
	rs5276	Glyma.05G114800	Chr05	30475379	30475834
		Glyma.05G114900	Chr05	30481777	30484482	GTP binding Elongation factor Tu family protein
		Glyma.05G115000	Chr05	30513287	30516952	GTP-binding 2
		Glyma.05G115100	Chr05	30519220	30525190	RNA-binding (RRM/RBD/RNP motifs) family protein
		Glyma.05G115200	Chr05	30556065	30590236	Pentatricopeptide repeat (PPR) superfamily protein
		Glyma.05G115300	Chr05	30572005	30573282
		Glyma.05G115400	Chr05	30657611	30659142	response regulator 1
		Glyma.05G115500	Chr05	30666357	30667191
	rs8158	Glyma.08G135500	Chr08	10379971	10380886	syntaxin of plants 112
		Glyma.08G135600	Chr08	10382732	10387175	Phototropic-responsive NPH3 family protein
		Glyma.08G135700	Chr08	10387906	10388804	Ribosomal protein L23/L15e family protein
		Glyma.08G135800	Chr08	10389984	10395017	Nucleotide-sugar transporter family protein
		Glyma.08G135900	Chr08	10397382	10402660	TLD-domain containing nucleolar protein
		Glyma.08G136000	Chr08	10399146	10400822
		Glyma.08G136100	Chr08	10402661	10406112
		Glyma.08G136200	Chr08	10409270	10412599	annexin 2
		Glyma.08G136300	Chr08	10412635	10416466
		Glyma.08G136400	Chr08	10421301	10439331	peroxisomal ABC transporter 1
		Glyma.08G136500	Chr08	10441736	10446735	ARM-repeat/Tetratricopeptide repeat (TPR)-like protein
		Glyma.08G136600	Chr08	10453438	10455582
		Glyma.08G136700	Chr08	10457207	10460163	Major facilitator superfamily protein
		Glyma.08G136800	Chr08	10460927	10465031	Major facilitator superfamily protein
		Glyma.08G136900	Chr08	10465850	10466602	Late embryogenesis abundant (LEA) hydroxyproline-rich glycoprotein family
		Glyma.08G137000	Chr08	10473112	10474336	Lipase/lipooxygenase, PLAT/LH2 family protein
		Glyma.08G137100	Chr08	10474935	10477536	tetratricopeptide repeat (TPR)-containing protein
		Glyma.08G137200	Chr08	10479048	10482376	Thioredoxin superfamily protein
		Glyma.08G137300	Chr08	10495440	10498069	VQ motif-containing protein
		Glyma.08G137400	Chr08	10511876	10513544
		Glyma.08G137500	Chr08	10520832	10523782	Haloacid dehalogenase-like hydrolase (HAD) superfamily protein
		Glyma.08G137600	Chr08	10551821	10553620	Integrase-type DNA-binding superfamily protein
		Glyma.08G137700	Chr08	10562248	10564856
		Glyma.08G137800	Chr08	10565832	10577477	Ethylene insensitive 3 family protein
		Glyma.08G137900	Chr08	10566514	10571532	Protein of unknown function (DUF630 and DUF632)
	rs10510	Glyma.10G079500	Chr10	9145004	9147592
		Glyma.10G079600	Chr10	9182456	9184791	PIF1 helicase
		Glyma.10G079700	Chr10	9218478	9219468	Late embryogenesis abundant (LEA) hydroxyproline-rich glycoprotein family
		Glyma.10G079800	Chr10	9223520	9228511	PIF1 helicase
		Glyma.10G079900	Chr10	9245085	9246282	Late embryogenesis abundant (LEA) hydroxyproline-rich glycoprotein family
		Glyma.10G080000	Chr10	9258476	9260697	NDR1/HIN1-like 1
		Glyma.10G080100	Chr10	9295934	9296863	Ribosomal protein L24e family protein
	rs12036	Glyma.11G243600	Chr11	33743871	33749429	Melibiase family protein
		Glyma.11G243700	Chr11	33750461	33756998	O-fucosyltransferase family protein
		Glyma.11G243800	Chr11	33759603	33766398	sphere organelles protein-related
		Glyma.11G243900	Chr11	33765535	33769384	mitogen-activated protein kinase phosphatase 1
		Glyma.11G244000	Chr11	33776247	33780260	Copine (Calcium-dependent phospholipid-binding protein) family
		Glyma.11G244100	Chr11	33781539	33789678	embryo defective 1745
		Glyma.11G244200	Chr11	33797151	33801124
		Glyma.11G244300	Chr11	33811981	33814728	terminal EAR1-like 1
		Glyma.11G244400	Chr11	33821692	33825718	Pyridoxal-5\'-phosphate-dependent enzyme family protein
		Glyma.11G244500	Chr11	33826234	33831459	ARM repeat superfamily protein
		Glyma.11G244600	Chr11	33831956	33838505	OSBP(oxysterol binding protein)-related protein 1D
		Glyma.11G244700	Chr11	33843240	33846970	TCP-1/cpn60 chaperonin family protein
		Glyma.11G244800	Chr11	33848091	33851130	Pectate lyase family protein
		Glyma.11G244900	Chr11	33856985	33859507	Pectate lyase family protein
		Glyma.11G245000	Chr11	33873103	33877947	Regulator of chromosome condensation (RCC1) family protein
		Glyma.11G245100	Chr11	33877046	33877842
		Glyma.11G245200	Chr11	33879697	33881179
		Glyma.11G245300	Chr11	33886628	33892831	OxaA/YidC-like membrane insertion protein
		Glyma.11G245400	Chr11	33893741	33894741	photosystem II BY
		Glyma.11G245500	Chr11	33894761	33900734	COP1-interacting protein 4
		Glyma.11G245600	Chr11	33902206	33904929	beta-ketoacyl reductase 1
		Glyma.11G245700	Chr11	33908219	33910656	beta-ketoacyl reductase 1
		Glyma.11G245800	Chr11	33911936	33917388	G-protein coupled receptors;GTPase activators
		Glyma.11G245900	Chr11	33918878	33920333	RPM1-interacting protein 4 (RIN4) family protein
		Glyma.11G246000	Chr11	33921595	33928749
	rs12338	Glyma.12G114000	Chr12	11250752	11257624	Protein kinase superfamily protein
		Glyma.12G114100	Chr12	11273065	11275083	Concanavalin A-like lectin protein kinase family protein
		Glyma.12G114200	Chr12	11290782	11294451	Protein of unknown function (DUF506)
		Glyma.12G114300	Chr12	11350020	11351482	basic helix-loop-helix (bHLH) DNA-binding superfamily protein
	rs16341	Glyma.15G226800	Chr15	41824951	41828499	cysteine-rich RLK (RECEPTOR-like protein kinase) 10
		Glyma.15G226900	Chr15	41843052	41843543	RING/U-box superfamily protein
		Glyma.15G227000	Chr15	41846334	41849912	cysteine-rich RLK (RECEPTOR-like protein kinase) 10
		Glyma.15G227100	Chr15	41877018	41881919	Ubiquitin-associated/translation elongation factor EF1B protein
		Glyma.15G227200	Chr15	41877543	41877695
	rs18647	Glyma.17G193700	Chr17	28520129	28521984	F-box/RNI-like/FBD-like domains-containing protein
	rs22328	Glyma.20G053400	Chr20	12185691	12188822	Plant protein of unknown function (DUF247)
Hulan	rs6741	Glyma.06G280000	Chr06	47036437	47036685
		Glyma.06G280100	Chr06	47039272	47040197	senescence-associated gene 12
		Glyma.06G280200	Chr06	47051207	47051806	SAUR-like auxin-responsive protein family
		Glyma.06G280300	Chr06	47052497	47053030	SAUR-like auxin-responsive protein family
		Glyma.06G280400	Chr06	47059843	47060383	SAUR-like auxin-responsive protein family
		Glyma.06G280500	Chr06	47060762	47061650	SAUR-like auxin-responsive protein family
		Glyma.06G280600	Chr06	47062150	47063025	SAUR-like auxin-responsive protein family
		Glyma.06G280700	Chr06	47064952	47065591	SAUR-like auxin-responsive protein family
		Glyma.06G280800	Chr06	47066404	47067073	SAUR-like auxin-responsive protein family
		Glyma.06G280900	Chr06	47067199	47068275	Cysteine proteinases superfamily protein
		Glyma.06G281000	Chr06	47073931	47074343	SAUR-like auxin-responsive protein family
		Glyma.06G281100	Chr06	47075035	47075686	SAUR-like auxin-responsive protein family
		Glyma.06G281200	Chr06	47076551	47077149	SAUR-like auxin-responsive protein family
		Glyma.06G281300	Chr06	47077910	47078537	SAUR-like auxin-responsive protein family
		Glyma.06G281400	Chr06	47078762	47079840	Cysteine proteinases superfamily protein
		Glyma.06G281500	Chr06	47086024	47086296	SAUR-like auxin-responsive protein family
		Glyma.06G281600	Chr06	47086874	47087737	SAUR-like auxin-responsive protein family
		Glyma.06G281700	Chr06	47088562	47089119	SAUR-like auxin-responsive protein family
		Glyma.06G281800	Chr06	47089613	47090589	SAUR-like auxin-responsive protein family
		Glyma.06G281900	Chr06	47091437	47092480	SAUR-like auxin-responsive protein family
		Glyma.06G282000	Chr06	47093529	47093801	SAUR-like auxin-responsive protein family
		Glyma.06G282100	Chr06	47094847	47095452	SAUR-like auxin-responsive protein family
		Glyma.06G282200	Chr06	47096037	47096980	SAUR-like auxin-responsive protein family
		Glyma.06G282300	Chr06	47097057	47098133	Cysteine proteinases superfamily protein
		Glyma.06G282400	Chr06	47102304	47102890	SAUR-like auxin-responsive protein family
		Glyma.06G282500	Chr06	47103276	47104046	SAUR-like auxin-responsive protein family
		Glyma.06G282600	Chr06	47104845	47105662	SAUR-like auxin-responsive protein family
		Glyma.06G282700	Chr06	47105979	47107043	SAUR-like auxin-responsive protein family
		Glyma.06G282800	Chr06	47107805	47108432	SAUR-like auxin-responsive protein family
		Glyma.06G282900	Chr06	47108540	47109819	SAUR-like auxin-responsive protein family
		Glyma.06G283000	Chr06	47109955	47111287	senescence-associated gene 12
		Glyma.06G283100	Chr06	47112738	47113850	senescence-associated gene 12
		Glyma.06G283200	Chr06	47114654	47119627	ketol-acid reductoisomerase
		Glyma.06G283300	Chr06	47128864	47131130	basic helix-loop-helix (bHLH) DNA-binding superfamily protein
		Glyma.06G283400	Chr06	47132958	47137448	S-adenosyl-L-methionine-dependent methyltransferases superfamily protein
		Glyma.06G283500	Chr06	47140488	47142816
		Glyma.06G283600	Chr06	47144786	47149722	S-adenosyl-L-methionine-dependent methyltransferases superfamily protein
		Glyma.06G283700	Chr06	47176004	47176213	Protein of unknown function (DUF 3339)
		Glyma.06G283800	Chr06	47191044	47195889	TRICHOME BIREFRINGENCE-LIKE 39
		Glyma.06G283900	Chr06	47201931	47206514	late embryogenesis abundant domain-containing protein / LEA domain-containing protein
		Glyma.06G284000	Chr06	47210055	47217578	global transcription factor group E4
	rs7157	Glyma.07G089100	Chr07	8306577	8310277	Calcium-dependent lipid-binding (CaLB domain) plant phosphoribosyltransferase family protein
		Glyma.07G089200	Chr07	8312557	8324908	ATP binding
		Glyma.07G089300	Chr07	8340065	8344088	alpha/beta-Hydrolases superfamily protein
		Glyma.07G089400	Chr07	8354495	8360682	alpha/beta-Hydrolases superfamily protein
		Glyma.07G089500	Chr07	8365835	8368337	Ribosomal protein L12/ ATP-dependent Clp protease adaptor protein ClpS family protein
		Glyma.07G089600	Chr07	8375879	8386563	CCAAT-displacement protein alternatively spliced product
		Glyma.07G089700	Chr07	8393293	8396167	cytochrome P450, family 71, subfamily B, polypeptide 37
		Glyma.07G089800	Chr07	8416943	8421355	cytochrome P450, family 71, subfamily B, polypeptide 10
		Glyma.07G089900	Chr07	8423424	8426214	cytochrome P450, family 71, subfamily A, polypeptide 22
		Glyma.07G090000	Chr07	8428238	8432717	Eukaryotic aspartyl protease family protein
		Glyma.07G090100	Chr07	8434337	8436847	LSD1-like 1
		Glyma.07G090200	Chr07	8437635	8446446	protein phosphatase 2A subunit A2
		Glyma.07G090300	Chr07	8448701	8454515	aluminum-activated malate transporter 9
		Glyma.07G090400	Chr07	8460649	8462631
		Glyma.07G090500	Chr07	8462915	8464672	Copper transport protein family
		Glyma.07G090600	Chr07	8464520	8465974	Bifunctional inhibitor/lipid-transfer protein/seed storage 2S albumin superfamily protein
		Glyma.07G090700	Chr07	8466266	8468384
		Glyma.07G090800	Chr07	8473032	8474306
	rs8158	Glyma.08G135500	Chr08	10379971	10380886	syntaxin of plants 112
		Glyma.08G135600	Chr08	10382732	10387175	Phototropic-responsive NPH3 family protein
		Glyma.08G135700	Chr08	10387906	10388804	Ribosomal protein L23/L15e family protein
		Glyma.08G135800	Chr08	10389984	10395017	Nucleotide-sugar transporter family protein
		Glyma.08G135900	Chr08	10397382	10402660	TLD-domain containing nucleolar protein
		Glyma.08G136000	Chr08	10399146	10400822
		Glyma.08G136100	Chr08	10402661	10406112
		Glyma.08G136200	Chr08	10409270	10412599	annexin 2
		Glyma.08G136300	Chr08	10412635	10416466
		Glyma.08G136400	Chr08	10421301	10439331	peroxisomal ABC transporter 1
		Glyma.08G136500	Chr08	10441736	10446735	ARM-repeat/Tetratricopeptide repeat (TPR)-like protein
		Glyma.08G136600	Chr08	10453438	10455582
		Glyma.08G136700	Chr08	10457207	10460163	Major facilitator superfamily protein
		Glyma.08G136800	Chr08	10460927	10465031	Major facilitator superfamily protein
		Glyma.08G136900	Chr08	10465850	10466602	Late embryogenesis abundant (LEA) hydroxyproline-rich glycoprotein family
		Glyma.08G137000	Chr08	10473112	10474336	Lipase/lipooxygenase, PLAT/LH2 family protein
		Glyma.08G137100	Chr08	10474935	10477536	tetratricopeptide repeat (TPR)-containing protein
		Glyma.08G137200	Chr08	10479048	10482376	Thioredoxin superfamily protein
		Glyma.08G137300	Chr08	10495440	10498069	VQ motif-containing protein
		Glyma.08G137400	Chr08	10511876	10513544
		Glyma.08G137500	Chr08	10520832	10523782	Haloacid dehalogenase-like hydrolase (HAD) superfamily protein
		Glyma.08G137600	Chr08	10551821	10553620	Integrase-type DNA-binding superfamily protein
		Glyma.08G137700	Chr08	10562248	10564856
		Glyma.08G137800	Chr08	10565832	10577477	Ethylene insensitive 3 family protein
		Glyma.08G137900	Chr08	10566514	10571532	Protein of unknown function (DUF630 and DUF632)
	rs12338	Glyma.12G114000	Chr12	11250752	11257624	Protein kinase superfamily protein
		Glyma.12G114100	Chr12	11273065	11275083	Concanavalin A-like lectin protein kinase family protein
		Glyma.12G114200	Chr12	11290782	11294451	Protein of unknown function (DUF506)
		Glyma.12G114300	Chr12	11350020	11351482	basic helix-loop-helix (bHLH) DNA-binding superfamily protein
	rs16341	Glyma.15G226800	Chr15	41824951	41828499	cysteine-rich RLK (RECEPTOR-like protein kinase) 10
		Glyma.15G226900	Chr15	41843052	41843543	RING/U-box superfamily protein
		Glyma.15G227000	Chr15	41846334	41849912	cysteine-rich RLK (RECEPTOR-like protein kinase) 10
		Glyma.15G227100	Chr15	41877018	41881919	Ubiquitin-associated/translation elongation factor EF1B protein
		Glyma.15G227200	Chr15	41877543	41877695
	rs15251	Glyma.15G122300	Chr15	9708067	9711494	RAB GTPase homolog B1C
		Glyma.15G122400	Chr15	9716281	9727119	varicose-related
		Glyma.15G122500	Chr15	9728346	9729940
		Glyma.15G122600	Chr15	9734607	9739242	galacturonosyltransferase 4
		Glyma.15G122700	Chr15	9746108	9747511
		Glyma.15G122800	Chr15	9749699	9751708	Tetratricopeptide repeat (TPR)-like superfamily protein
		Glyma.15G122900	Chr15	9757039	9761620	Zinc finger (C3HC4-type RING finger) family protein
		Glyma.15G123000	Chr15	9776735	9780193	Homeodomain-like superfamily protein
		Glyma.15G123100	Chr15	9782477	9790438	myb-like HTH transcriptional regulator family protein
		Glyma.15G123200	Chr15	9792557	9799688	alpha/beta-Hydrolases superfamily protein
		Glyma.15G123300	Chr15	9803161	9803364
		Glyma.15G123400	Chr15	9803485	9806791	Phosphoglycerate mutase family protein
		Glyma.15G123500	Chr15	9811487	9813819	Transducin/WD40 repeat-like superfamily protein
		Glyma.15G123600	Chr15	9815177	9820600	Transducin/WD40 repeat-like superfamily protein
		Glyma.15G123700	Chr15	9822157	9824790
		Glyma.15G123800	Chr15	9834252	9837179	Eukaryotic aspartyl protease family protein
		Glyma.15G123900	Chr15	9840544	9844156	CBF1-interacting co-repressor CIR, N-terminal;Pre-mRNA splicing factor
		Glyma.15G124000	Chr15	9845097	9849312	Family of unknown function (DUF566)
		Glyma.15G124100	Chr15	9850904	9858110	Na+/H+ antiporter 6
		Glyma.15G124200	Chr15	9861709	9873220	Membrane trafficking VPS53 family protein
		Glyma.15G124300	Chr15	9875069	9875810
		Glyma.15G124400	Chr15	9881706	9885816	SNARE associated Golgi protein family
		Glyma.15G124500	Chr15	9888761	9894068	Seven transmembrane MLO family protein
		Glyma.15G122000	Chr15	9653279	9654380
		Glyma.15G122100	Chr15	9655077	9657835	O-Glycosyl hydrolases family 17 protein
		Glyma.15G122200	Chr15	9670868	9672169	Copper transport protein family
	rs15349	Glyma.15G155100	Chr15	12924584	12925954
		Glyma.15G155200	Chr15	12928058	12928993
		Glyma.15G155300	Chr15	12941554	12944934	Domain of unknown function (DUF23)
		Glyma.15G155400	Chr15	12972780	12974986	Fasciclin-like arabinogalactan family protein
		Glyma.15G155500	Chr15	12985107	12990529	RING/U-box superfamily protein
		Glyma.15G155600	Chr15	13002044	13006841	Leucine-rich repeat transmembrane protein kinase
		Glyma.15G155700	Chr15	13022126	13024291	Peroxidase superfamily protein
	rs16837	Glyma.16G033500	Chr16	3152014	3156923	Protein of unknown function (DUF604)
		Glyma.16G033600	Chr16	3157708	3159706	HXXXD-type acyl-transferase family protein
		Glyma.16G033700	Chr16	3162563	3164829	UDP-glycosyltransferase 73B4
		Glyma.16G033800	Chr16	3167697	3172780	ferric reduction oxidase 2
		Glyma.16G033900	Chr16	3174939	3181746	disease resistance protein (TIR-NBS-LRR class), putative
		Glyma.16G034000	Chr16	3181971	3182144
		Glyma.16G034100	Chr16	3195056	3196022	brassinosteroid-responsive RING-H2
		Glyma.16G034200	Chr16	3214808	3216552	Putative membrane lipoprotein
		Glyma.16G034300	Chr16	3226621	3228817	Dihydroneopterin aldolase
		Glyma.16G034400	Chr16	3229276	3235664	Transducin/WD40 repeat-like superfamily protein
		Glyma.16G034500	Chr16	3242522	3250501	transmembrane protein-related
		Glyma.16G034600	Chr16	3254425	3263715	calmodulin-binding receptor-like cytoplasmic kinase 2
		Glyma.16G034700	Chr16	3266015	3269666	RING-H2 finger B1A
		Glyma.16G034800	Chr16	3267377	3268109
		Glyma.16G034900	Chr16	3273872	3276746	receptor-like protein kinase 4
		Glyma.16G035000	Chr16	3311992	3314979	ubiquitin-conjugating enzyme 5
		Glyma.16G035100	Chr16	3320804	3332208	transcription regulatory protein SNF2, putative
		Glyma.16G035200	Chr16	3339459	3340732
	rs19145	Glyma.18G043200	Chr18	3676216	3679506	TPX2 (targeting protein for Xklp2) protein family
		Glyma.18G043300	Chr18	3684008	3692905	protein serine/threonine kinases;ATP binding;catalytics
		Glyma.18G043400	Chr18	3705531	3706973	Pentatricopeptide repeat (PPR) superfamily protein
		Glyma.18G043500	Chr18	3711823	3713856	Concanavalin A-like lectin protein kinase family protein
		Glyma.18G043600	Chr18	3716146	3727012	glutamate decarboxylase 4
		Glyma.18G043700	Chr18	3734876	3739321	glutathione S-transferase F11
		Glyma.18G043800	Chr18	3752591	3759239
		Glyma.18G043900	Chr18	3767587	3772179	NAC domain containing protein 28
		Glyma.18G044000	Chr18	3777421	3789101	Regulator of chromosome condensation (RCC1) family with FYVE zinc finger domain
		Glyma.18G044100	Chr18	3809348	3812858	expansin A13
		Glyma.18G044200	Chr18	3813589	3817289	Homeodomain-like superfamily protein
		Glyma.18G044300	Chr18	3820564	3825063	Ankyrin repeat family protein
		Glyma.18G044400	Chr18	3836270	3837813	UDP-GLUCOSE PYROPHOSPHORYLASE 1
		Glyma.18G044500	Chr18	3839185	3844501	global transcription factor C
		Glyma.18G044600	Chr18	3846050	3851668	global transcription factor C
		Glyma.18G044700	Chr18	3846777	3847566
		Glyma.18G044800	Chr18	3854125	3856926
	rs22112	Glyma.20G014400	Chr20	1322447	1326577	homeobox-leucine zipper protein 17
		Glyma.20G014500	Chr20	1349875	1352562	Pentatricopeptide repeat (PPR-like) superfamily protein
		Glyma.20G014600	Chr20	1355435	1357769
		Glyma.20G014700	Chr20	1367085	1368803	F-box family protein
		Glyma.20G014800	Chr20	1373525	1374067
		Glyma.20G014900	Chr20	1375276	1376799	serine carboxypeptidase-like 50
		Glyma.20G015000	Chr20	1377421	1377681
		Glyma.20G015100	Chr20	1379240	1380596	serine carboxypeptidase-like 50
		Glyma.20G015200	Chr20	1385531	1387053	Protein of unknown function (DUF1685)
		Glyma.20G015300	Chr20	1391806	1392346	serine carboxypeptidase-like 50
		Glyma.20G015400	Chr20	1393894	1395216	serine carboxypeptidase-like 50
		Glyma.20G015500	Chr20	1396794	1397754	uridine 5\'-monophosphate synthase / UMP synthase (PYRE-F) (UMPS)
		Glyma.20G015600	Chr20	1406934	1408603	serine carboxypeptidase-like 50
		Glyma.20G015700	Chr20	1411768	1413076	Nodulin MtN3 family protein
		Glyma.20G015800	Chr20	1414698	1416144	Peroxisomal membrane 22 kDa (Mpv17/PMP22) family protein
		Glyma.20G015900	Chr20	1444192	1445120	17.6 kDa class II heat shock protein
		Glyma.20G016000	Chr20	1456768	1458681	Mitochondrial substrate carrier family protein
		Glyma.20G016100	Chr20	1472824	1474682
		Glyma.20G016200	Chr20	1478071	1480932	Pentatricopeptide repeat (PPR-like) superfamily protein
		Glyma.20G016300	Chr20	1481386	1483694
		Glyma.20G016400	Chr20	1484559	1486779
		Glyma.20G016500	Chr20	1491662	1493855
	rs22328	Glyma.20G053400	Chr20	12185691	12188822	Plant protein of unknown function (DUF247)
Acheng	rs12329	Glyma.12G112000	Chr12	10904580	10907950	RING membrane-anchor 1
		Glyma.12G112100	Chr12	10907423	10907919
		Glyma.12G112200	Chr12	10917937	10918838	Core-2/I-branching beta-1,6-N-acetylglucosaminyltransferase family protein
		Glyma.12G112300	Chr12	10924415	10925027
		Glyma.12G112400	Chr12	10946601	10951160	ankyrin repeat family protein
		Glyma.12G112500	Chr12	10954248	10957612	LORELEI-LIKE-GPI ANCHORED PROTEIN 3
		Glyma.12G112600	Chr12	10994732	10995542
		Glyma.12G112700	Chr12	11011561	11012793	DNA binding
		Glyma.12G112800	Chr12	11059719	11059874
		Glyma.12G112900	Chr12	11064160	11065437	lumazine-binding family protein
		Glyma.12G113000	Chr12	11066961	11068062
	rs12338	Glyma.12G114000	Chr12	11250752	11257624	Protein kinase superfamily protein
		Glyma.12G114100	Chr12	11273065	11275083	Concanavalin A-like lectin protein kinase family protein
		Glyma.12G114200	Chr12	11290782	11294451	Protein of unknown function (DUF506)
		Glyma.12G114300	Chr12	11350020	11351482	basic helix-loop-helix (bHLH) DNA-binding superfamily protein
		Glyma.12G114400	Chr12	11392392	11395279	O-acyltransferase (WSD1-like) family protein
		Glyma.12G114500	Chr12	11396572	11400825	pyrimidin 4
		Glyma.12G114600	Chr12	11401701	11405058
		Glyma.12G114700	Chr12	11411823	11412059	Arabidopsis protein of unknown function (DUF241)
	rs12325	Glyma.12G109700	Chr12	10419034	10424716	ELMO/CED-12 family protein
		Glyma.12G109800	Chr12	10458911	10466392	O-methyltransferase 1
		Glyma.12G109900	Chr12	10461750	10462709
		Glyma.12G110000	Chr12	10467628	10467852
		Glyma.12G110100	Chr12	10502406	10503385
		Glyma.12G110200	Chr12	10505188	10506055
		Glyma.12G110300	Chr12	10519037	10519818	nucleic acid binding;zinc ion binding
		Glyma.12G110400	Chr12	10524535	10530697	Integrase-type DNA-binding superfamily protein
		Glyma.12G110500	Chr12	10530698	10534358
		Glyma.12G110600	Chr12	10558595	10562035	Major facilitator superfamily protein
		Glyma.12G110700	Chr12	10566752	10570105	alpha/beta-Hydrolases superfamily protein
		Glyma.12G110800	Chr12	10579392	10580267	alpha/beta-Hydrolases superfamily protein
		Glyma.12G110900	Chr12	10588250	10589087	alpha/beta-Hydrolases superfamily protein
		Glyma.12G111000	Chr12	10600725	10604136	GCR2-like 2
	rs12316	Glyma.12G106600	Chr12	9736662	9740365	photosystem II reaction center PSB29 protein
		Glyma.12G106700	Chr12	9741141	9741858
		Glyma.12G106800	Chr12	9786570	9789673	PapD-like superfamily protein
		Glyma.12G106900	Chr12	9796049	9800451	NAD(P)H dehydrogenase B4
		Glyma.12G107000	Chr12	9804141	9809435	NAD(P)H dehydrogenase B1
		Glyma.12G107100	Chr12	9814188	9816939	embryo defective 1923
		Glyma.12G107200	Chr12	9832652	9835260	Family of unknown function (DUF566)
		Glyma.12G107300	Chr12	9836033	9836992	Wound-responsive family protein
		Glyma.12G107400	Chr12	9840036	9840956	Family of unknown function (DUF566)
		Glyma.12G107500	Chr12	9843288	9845636
		Glyma.12G107600	Chr12	9846173	9848846
		Glyma.12G107700	Chr12	9855245	9860062	Core-2/I-branching beta-1,6-N-acetylglucosaminyltransferase family protein
		Glyma.12G107800	Chr12	9889299	9890507
		Glyma.12G107900	Chr12	9900655	9901162	Nucleic acid-binding, OB-fold-like protein
		Glyma.12G108000	Chr12	9917111	9921630	Developmental regulator, ULTRAPETALA
		Glyma.12G108100	Chr12	9922937	9925635	nuclear assembly factor 1
		Glyma.12G108200	Chr12	9929973	9937099	secretory carrier 3
	rs12338	Glyma.12G114000	Chr12	11250752	11257624	Protein kinase superfamily protein
		Glyma.12G114100	Chr12	11273065	11275083	Concanavalin A-like lectin protein kinase family protein
		Glyma.12G114200	Chr12	11290782	11294451	Protein of unknown function (DUF506)
		Glyma.12G114300	Chr12	11350020	11351482	basic helix-loop-helix (bHLH) DNA-binding superfamily protein
	rs14891	Glyma.14G176700	Chr14	43578308	43582154	Protein kinase superfamily protein
		Glyma.14G176800	Chr14	43609955	43612215	Protein of unknown function (DUF1637)
		Glyma.14G176900	Chr14	43637893	43642553	general regulatory factor 2
		Glyma.14G177000	Chr14	43648784	43649143	VQ motif-containing protein
		Glyma.14G177100	Chr14	43661177	43665659	cytochrome C oxidase 6B
		Glyma.14G177200	Chr14	43667263	43674131	ascorbate peroxidase 4
		Glyma.14G177300	Chr14	43678014	43684214	O-fucosyltransferase family protein
		Glyma.14G177400	Chr14	43732400	43733341
		Glyma.14G177500	Chr14	43740577	43742476	Amino acid permease family protein
		Glyma.14G177600	Chr14	43747171	43748883	Cupredoxin superfamily protein
		Glyma.14G177700	Chr14	43753902	43756914
		Glyma.14G177800	Chr14	43765524	43777116
	rs19362	Glyma.18G103400	Chr18	11116646	11118594	spermidine hydroxycinnamoyl transferase
		Glyma.18G103500	Chr18	11234541	11236613	spermidine hydroxycinnamoyl transferase
		Glyma.18G103600	Chr18	11264448	11265799	spermidine hydroxycinnamoyl transferase
	rs22335	Glyma.20G053500	Chr20	12277793	12295586	FAR1-related sequence 3
		Glyma.20G053600	Chr20	12302185	12302885	HOPZ-ACTIVATED RESISTANCE 1
		Glyma.20G053700	Chr20	12341598	12348808	lipoxygenase 2
		Glyma.20G053800	Chr20	12355794	12360456	Nucleic acid-binding, OB-fold-like protein
		Glyma.20G053900	Chr20	12396462	12396752	cytochrome P450, family 71, subfamily B, polypeptide 34
		Glyma.20G054000	Chr20	12411805	12423973	lipoxygenase 2
	rs22678	Glyma.20G093500	Chr20	33682189	33682889	electron-transfer flavoprotein:ubiquinone oxidoreductase
		Glyma.20G093600	Chr20	33687487	33692170	shaggy-related kinase 11
		Glyma.20G093700	Chr20	33692948	33693812	C2H2 and C2HC zinc fingers superfamily protein
		Glyma.20G093800	Chr20	33695408	33695584
		Glyma.20G093900	Chr20	33700927	33704359	Peptidase C15, pyroglutamyl peptidase I-like
		Glyma.20G094000	Chr20	33730219	33730911
		Glyma.20G094100	Chr20	33735328	33738779	nodulin MtN21 /EamA-like transporter family protein
		Glyma.20G094200	Chr20	33747912	33751315	ADP-ribosylation factor A1F
		Glyma.20G094300	Chr20	33753229	33754924	non-intrinsic ABC protein 9
		Glyma.20G094400	Chr20	33754119	33755970	non-intrinsic ABC protein 9
		Glyma.20G094500	Chr20	33759417	33761555	galactinol synthase 1
		Glyma.20G094600	Chr20	33780040	33783125
		Glyma.20G094700	Chr20	33785656	33789141	pentatricopeptide (PPR) repeat-containing protein
		Glyma.20G094800	Chr20	33789964	33792013	Domain of unknown function (DUF1995)
		Glyma.20G094900	Chr20	33795238	33795772	ENHANCED DISEASE RESISTANCE 2
		Glyma.20G095000	Chr20	33797138	33801052	phosphoglucosamine mutase-related
		Glyma.20G095100	Chr20	33802149	33807223	pentatricopeptide (PPR) repeat-containing protein
		Glyma.20G095200	Chr20	33827363	33831352	Plant neutral invertase family protein
		Glyma.20G095300	Chr20	33832410	33834672	damaged DNA binding;exodeoxyribonuclease IIIs
		Glyma.20G095400	Chr20	33844949	33849636	Tetratricopeptide repeat (TPR)-like superfamily protein
		Glyma.20G095500	Chr20	33851251	33855486	agenet domain-containing protein
		Glyma.20G095600	Chr20	33856337	33856714
		Glyma.20G095700	Chr20	33861253	33873213	Metallopeptidase M24 family protein
	rs22328	Glyma.20G053400	Chr20	12185691	12188822	Plant protein of unknown function (DUF247)
