# Supplementary material for: Integrating Genome-Wide Association Study, Transcriptome and Metabolome Reveal Novel QTL and Candidate Genes That Control Protein Content in Soybean
Source: Plants (Basel). 2024 Apr 17;13(8):1128. doi: 10.3390/plants13081128 (PMC11054237; doi:10.3390/plants13081128)
Supplement: Supplementary file 1 [file plants-13-01128-s001.zip › Table S5.xlsx]

## Sheet: Sheet1
TableS5. The candidate genes for protein content by combining GWAS and RNA-seq.
Gene ID	Marker	Chr	Position (bp)	FHPC vs FLPC	THPC vs TLPC	HUPC vs LUPC	Arabidopsis homologs	Gene function
Glyma.01G008000	rs34	1	858919	N/A	-1.05735	N/A	AT1G60660.1	ATCB5LP,B5 #5,CB5LP
Glyma.01G008100	rs34	1	858919	-1.82685	N/A	N/A	AT4G15450.1	cytochrome B5-like protein
Glyma.01G009000	rs34	1	858919	N/A	-1.12822	-1.15474	AT4G29110.1	Senescence/dehydration-associated protein-related
Glyma.01G009200	rs34	1	858919	N/A	N/A	-1.09687	AT2G25770.1	NA
Glyma.01G009400	rs34	1	858919	-1.06279	N/A	N/A	AT2G25800.1	Polyketide cyclase/dehydrase and lipid transport superfamily protein
Glyma.01G009500	rs34	1	858919	-2.23491	-1.45372	-1.34456	AT1G32100.1	Protein of unknown function (DUF810)
Glyma.01G009700	rs34	1	858919	N/A	N/A	-1.05534	NA	pinoresinol reductase 1
Glyma.10G079700	rs10510	10	9242053	N/A	N/A	-2.05971	AT2G35460.1	NA
Glyma.10G079900	rs10510	10	9242053	N/A	-1.67243	-1.40171	AT2G35980.1	Late embryogenesis abundant (LEA) hydroxyproline-rich glycoprotein family
Glyma.11G243900	rs12036	11	33830623	1.54844	N/A	N/A	AT3G55270.1	Late embryogenesis abundant (LEA) hydroxyproline-rich glycoprotein family
Glyma.11G244300	rs12036	11	33830623	N/A	-1.13241	N/A	AT3G26120.1	mitogen-activated protein kinase phosphatase 1
Glyma.15G227100	rs16341	15	41855327	-1.10069	N/A	N/A	AT5G12120.1	terminal EAR1-like 1
Glyma.06G283200	rs6741	6	47134144	N/A	N/A	1.33307	AT3G58610.1	Ubiquitin-associated/translation elongation factor EF1B protein
Glyma.06G283300	rs6741	6	47134144	N/A	-1.77247	-1.19134	AT1G68810.1	basic helix-loop-helix (bHLH) DNA-binding superfamily protein
Glyma.06G283700	rs6741	6	47134144	-1.96403	N/A	N/A	AT3G48660.1	Protein of unknown function (DUF 3339)
Glyma.06G283900	rs6741	6	47134144	N/A	1.42734	1.4634	AT2G42560.1	late embryogenesis abundant domain-containing protein / LEA domain-containing protein
Glyma.07G089300	rs7157	7	8398920	-3.8679	N/A	N/A	AT3G24420.1	alpha/beta-Hydrolases superfamily protein
Glyma.07G089800	rs7157	7	8398920	-1.14588	N/A	N/A	AT5G57260.1	cytochrome P450, family 71, subfamily B, polypeptide 10
Glyma.07G090000	rs7157	7	8398920	N/A	N/A	-1.00516	AT1G49050.1	Eukaryotic aspartyl protease family protein
Glyma.07G090600	rs7157	7	8398920	2.89077	N/A	N/A	AT1G73890.1	Bifunctional inhibitor/lipid-transfer protein/seed storage 2S albumin superfamily protein
Glyma.15G227100	rs16341	15	41855327	-1.10069	N/A	N/A	AT5G12120.1	Ubiquitin-associated/translation elongation factor EF1B protein
Glyma.15G124500	rs15251	15	9752108	-1.30406	N/A	N/A	AT4G24250.1	Seven transmembrane MLO family protein
Glyma.15G122000	rs15251	15	9752108	N/A	N/A	-4.08746	NA	NA
Glyma.15G122100	rs15251	15	9752108	-1.46499	N/A	N/A	AT4G17180.1	O-Glycosyl hydrolases family 17 protein
Glyma.15G122200	rs15251	15	9752108	N/A	N/A	-3.63227	AT4G05030.1	Copper transport protein family
Glyma.15G122900	rs15251	15	9752108	-1.19313	-1.19007	-1.03701	AT1G08050.1	Zinc finger (C3HC4-type RING finger) family protein
Glyma.15G123300	rs15251	15	9752108	-2.13386	-1.23195	N/A	NA	NA
Glyma.15G123500	rs15251	15	9752108	N/A	N/A	-1.0097	AT3G13340.1	Transducin/WD40 repeat-like superfamily protein
Glyma.15G123800	rs15251	15	9752108	N/A	-1.65189	-2.21788	AT5G10770.1	Eukaryotic aspartyl protease family protein
Glyma.15G154600	rs15349	15	12923409	N/A	N/A	-1.5157	AT2G34900.1	Transcription factor GTE6
Glyma.15G155600	rs15349	15	12923409	N/A	N/A	-1.02635	AT4G20140.1	Leucine-rich repeat transmembrane protein kinase
Glyma.16G034100	rs16837	16	3244871	-1.60572	N/A	N/A	AT3G61460.1	brassinosteroid-responsive RING-H2
Glyma.16G034600	rs16837	16	3244871	N/A	-1.16897	-1.3282	AT4G00330.1	calmodulin-binding receptor-like cytoplasmic kinase 2
Glyma.18G043800	rs19145	18	3775534	-1.16415	N/A	N/A	AT1G65900.1	NA
Glyma.18G043900	rs19145	18	3775534	-2.30117	N/A	N/A	AT1G65910.1	NAC domain containing protein 28
Glyma.18G044000	rs19145	18	3775534	N/A	N/A	-1.54793	AT1G65920.1	Regulator of chromosome condensation (RCC1) family with FYVE zinc finger domain
Glyma.18G044800	rs19145	18	3775534	N/A	N/A	-1.01287	NA	NA
Glyma.20G014800	rs22112	20	1396122	3.91938	1.79607	N/A	NA	NA
Glyma.20G015800	rs22112	20	1396122	-2.05992	-1.47103	N/A	AT4G14305.1	Peroxisomal membrane 22 kDa (Mpv17/PMP22) family protein
Glyma.20G016300	rs22112	20	1396122	5.24793	4.45943	4.11548	AT4G12070.1	NA
Glyma.12G112000	rs12329	12	10956419	N/A	N/A	-2.45248	AT4G03510.1	RING membrane-anchor 1
Glyma.12G112500	rs12329	12	10956419	N/A	-2.98089	N/A	AT4G28280.2	LORELEI-LIKE-GPI ANCHORED PROTEIN 3
Glyma.12G109800	rs12325	12	10505242	-1.87626	N/A	-4.36674	AT5G54160.1	O-methyltransferase 1
Glyma.12G110000	rs12325	12	10505242	-1.62482	-1.11427	-4.16369	NA	NA
Glyma.12G110100	rs12325	12	10505242	2.86978	N/A	N/A	NA	NA
Glyma.12G110700	rs12325	12	10505242	-3.12199	-1.67043	-1.11519	AT3G51000.1	alpha/beta-Hydrolases superfamily protein
Glyma.12G106800	rs12316	12	9835536	-1.16095	N/A	N/A	AT4G21450.1	PapD-like superfamily protein
Glyma.12G106900	rs12316	12	9835536	N/A	N/A	-1.54597	AT2G20800.1	NAD(P)H dehydrogenase B4
Glyma.12G107300	rs12316	12	9835536	-1.91676	-1.26773	-1.02637	AT4G10265.1	Wound-responsive family protein
Glyma.12G107600	rs12316	12	9835536	-1.26346	N/A	N/A	NA	NA
Glyma.14G177600	rs14891	14	43668761	4	N/A	N/A	AT1G72230.1	Cupredoxin superfamily protein
Glyma.20G094300	rs22678	20	33768863	5.61471	N/A	N/A	AT5G02270.1	non-intrinsic ABC protein 9
Glyma.20G094400	rs22678	20	33768863	8.30834	N/A	N/A	AT5G02270.1	non-intrinsic ABC protein 9
Glyma.20G094500	rs22678	20	33768863	N/A	1.71309	1.39247	AT2G47180.1	galactinol synthase 1
