# Supplementary material for: Integrating Genome-Wide Association Study, Transcriptome and Metabolome Reveal Novel QTL and Candidate Genes That Control Protein Content in Soybean
Source: Plants (Basel). 2024 Apr 17;13(8):1128. doi: 10.3390/plants13081128 (PMC11054237; doi:10.3390/plants13081128)
Supplement: Supplementary file 1 [file plants-13-01128-s001.zip › Table S6.xlsx]

## Sheet: FMLPC-vs-FMHPC
TableS6. Differential metabolites in three comparison groups
Metabolite name	log2_FC	Metabolic pathway
(4-Hydroxybenzoyl)choline	1.75272
(Z)-Phenylacetaldehyde oxime	-1.48439	Cyanoamino acid metabolism
1,2-Diacyl-glycerophospholipid	-2.87469
10E,12Z-Hexadecadienal	-1.92837
11-Oxo-beta-amyrin	-3.64288
17,21-Dihydroxypregn-4-ene-3,11,20-trione 21-(hydrogensuccinate)	-2.40048
17-O-Acetylnorajmaline	-1.26081	Indole alkaloid biosynthesis
2,3,23-Triacetylsericic acid	-2.00174
2,3-Dihydro-6-methoxy-2,2-dimethyl-4H-1-benzopyran-4-one	-3.91656
2,6-Dimethoxyphenol	-2.30238
2-Methoxyestradiol-17β 3-sulfate	1.60229	Steroid hormone biosynthesis
3-(3,4-Dihydroxyphenyl)lactate	-1.04622
3-(Acetyloxy)-9-mercaptoandrosta-3,5-diene-11,17-dione	-1.99685
3,4-Dihydro-6-methoxy-2,2-dimethyl-2H-1-benzopyran-4-ol	1.17748
5'-O-beta-D-Glucosylpyridoxine	-1.75798
7a-Hydroxy-O-carbamoyl-deacetylcephalosporin C	-3.09932	Penicillin and cephalosporin biosynthesis
7a-Hydroxy-O-carbamoyl-deacetylcephalosporin C	-3.56175	Penicillin and cephalosporin biosynthesis
Aerobactin	3.90316	Biosynthesis of various secondary metabolites
Apigenin 7-glucoside	-2.36717	Flavonoid biosynthesis
Arginyl-Asparagine	-3.41511
Ascidiacyclamide	-3.5645
Asiaticoside	-3.88438
Avermectin A2a monosaccharide	2.52825	Biosynthesis of 12-, 14- and 16-membered macrolides
Biochanin A	-1.27598	Flavonoid
Bis-gamma-glutamylcysteinylbis-beta-alanine	-0.663823
Catalposide	-2.34555
Choline	2.403	Glycerophospholipid metabolism
Citreorosein	-1.14391
Demethylphylloquinone	-1.58237	Ubiquinone and other terpenoid-quinone biosynthesis
D-erythro-3-Methylmalate	-0.902431	Biosynthesis of amino acids
Dihydrogranaticin	-17.7543	Biosynthesis of type II polyketide products
Diketo-gulonic acid	-2.00396	Ascorbate and aldarate metabolism
ECG / Epicatechin gallate	-1.94639
ergost-8(14)-en-3尾-ol	-2.34673
Fenuron	-0.112401
Flavoxate	-2.40039
Galangin	-1.35116	Flavonoid biosynthesis
Genistein	0.914003	Flavonoid biosynthesis
Gyromitrin	-1.21542
Homoisocitrate	-1.93036	Lysine biosynthesis
Isocycloheterophyllin	-2.43864
Isoferulic acid	-3.23711
Isohomohalichondrin B	-2.00084
Isouron	-2.42215
Justicidin B	3.4591
Kinamycin D	-1.39119	Biosynthesis of type II polyketide products
Leucyl-Isoleucine	-2.45374
Leucyl-leucyl-norleucine	-3.44507
Ligustilide	-0.885019
L-Phosphatidic acid	-3.28481
L-Phosphatidic acid	-3.07893
LysoPC(22:2(13Z,16Z))	-2.89501	Glycerophospholipid metabolism
Momordicinin	-2.55737
Momordicinin	-1.70812
Momordicinin	-2.79405
Momordicinin	-2.36411
N,N-Dihydroxy-L-phenylalanine	-3.43606	Cyanoamino acid metabolism
N-Hydroxy-L-tryptophan	-2.13975
Nicotianamine	21.6919
Ophthalmic acid	-1.42965
PE(22:5(4Z,7Z,10Z,13Z,16Z)/22:6(4Z,7Z,10Z,13Z,16Z,19Z))	1.33989	Glycerophospholipid metabolism
Pelargonidin 3-O-(6-O-malonyl-β-D-glucoside)	-2.21614	Anthocyanin biosynthesis
Pyranodelphinin B	-3.10525
S-Methyl GSH	5.48447
Soraphen O	-1.95796
Threoninyl-Leucine	-1.10977
Triphenyltetrazolium	-2.13467
Tuberonic acid glucoside	4.94712
UDP-alpha-D-galacto-1,4-furanose	0.502652	Amino sugar and nucleotide sugar metabolism
UDP-N-acetylmuramoyl-L-alanyl-D-gamma-glutamyl-meso-2,6-diaminopimeloyl-D-alanine	-3.09046
Uridine	-1.73187	Pyrimidine metabolism
Vitamin D4	-3.79559
Xanthosine	-1.62682	Purine metabolism

## Sheet: TMLPC-vs-TMHPC
Metabolite name	log2_FC	Metabolic pathway
(-)-Maackiain-3-O-glucosyl-6''-O-malonate	2.75614	Flavonoid biosynthesis
(-)-Maackiain-3-O-glucosyl-6''-O-malonate	2.19928	Flavonoid biosynthesis
(+)-Gallocatechin	1.64833	Flavonoid biosynthesis
(+/-)-3-[(2-methyl-3-furyl)thio]-2-butanone	-0.242795
(β)-2-Hydroxy-4-(methylthio)butanoic acid	-1.46573
1,2 di-(9Z,12Z,15Z-octadecatrienoyl)-3-O-Beta-D-galactosyl-sn-glycerol	-3.56726
1,2-Di-(9Z,12Z,15Z-octadecatrienoyl)-3-(Galactosyl-alpha-1-6-Galactosyl-beta-1)-glycerol	1.30501
10E,12Z-Hexadecadienal	-1.87653
10E,12Z-Hexadecadienal	-2.55788
10-OPDA	-1.59174	alpha-Linolenic acid metabolism
11-Deoxylandomycinone	-1.93614	Biosynthesis of type II polyketide products
11-Oxo-beta-amyrin	-2.32368
11-Oxo-beta-amyrin	-2.04597
12-oxo-9(Z)-dodecenoic acid	-1.87045	alpha-Linolenic acid metabolism
17,21-Dihydroxypregn-4-ene-3,11,20-trione 21-(hydrogensuccinate)	-2.548
1beta,2alpha,3beta,19alpha-Tetrahydroxy-12-ursen-28-oic acid 28-O-[b-D-Glucopyranosyl-(1->2)-b-D-glucopyranosyl] ester	-2.08379
1-Fluorocyclohexadiene-cis,cis-1,2-diol	-1.27387	Fluorobenzoate degradation
1-Octen-3-ol-3-o-beta-D-xylopyranosyl(1->6)-beta-D-glucopyranoside	1.20731
1-O-Galloyl-beta-D-glucose	-1.14837	Biosynthesis of phenylpropanoids
1-Palmitoyllysophosphatidylcholine	-2.17002
2,4,5-Trimethoxy-1-allylbenzene	0.722362
2,6-Dimethoxyphenol	-1.78119
20-hydroxy-LTE4	1.23072	Arachidonic acid metabolism
2-Hydroxy-dAMP	-1.25973
2-Oxo-4-methylthiobutanoic acid	-1.2112	Cysteine and methionine metabolism
2-Oxo-4-methylthiobutanoic acid	-1.19084	Cysteine and methionine metabolism
2-Oxo-4-methylthiobutanoic acid	1.71955	Cysteine and methionine metabolism
3-(Acetyloxy)-9-mercaptoandrosta-3,5-diene-11,17-dione	-1.02754
3,4-Dihydro-6-methoxy-2,2-dimethyl-2H-1-benzopyran-4-ol	1.12706
3-Dimethylallyl-4-hydroxymandelic acid	1.55347	Novobiocin biosynthesis
3-Hydroxy-2-(4-morpholinylmethyl)estra-1,3,5(10)-trien-17-one	-1.18914
3-Methyl-2-butene-1-thiol	-1.31277
3-Methylthiopropionic acid	-1.15161	Cysteine and methionine metabolism
4,4'-Diapo-zeta-carotene	1.93477
4,5-Dioxopentanoate	0.638846	Porphyrin and chlorophyll metabolism
4,5-seco-Dopa	-2.17136	Betalain biosynthesis
4,5-seco-Dopa	-1.25587	Betalain biosynthesis
4',6-Dihydroxyflavone	2.17181
4-Hydroxyphenylretinamide	1.15574
4-Quinolinol	-1.66041
5-(3-Pyridyl)-2-hydroxytetrahydrofuran	-1.14323	Metabolism of xenobiotics by cytochrome P450
5-(3-Pyridyl)-2-hydroxytetrahydrofuran	4.82829	Metabolism of xenobiotics by cytochrome P450
5-Methylthio-D-ribose	-1.26998	Cysteine and methionine metabolism
5'-O-beta-D-Glucosylpyridoxine	-1.58831
6-(2-Carboxyethyl)-7-hydroxy-2,2-dimethyl-4-chromanone glucoside	1.6074
7a-Hydroxy-O-carbamoyl-deacetylcephalosporin C	-1.80848	Penicillin and cephalosporin biosynthesis
7a-Hydroxy-O-carbamoyl-deacetylcephalosporin C	-3.15827	Penicillin and cephalosporin biosynthesis
7a-Hydroxy-O-carbamoyl-deacetylcephalosporin C	-2.78469	Penicillin and cephalosporin biosynthesis
7-Ethoxy-4-methyl-2H-1-benzopyran-2-one	-1.24565
7-Ethoxy-4-methyl-2H-1-benzopyran-2-one	1.79357
A 77003	-2.40634	HIV protease inhibitors
Adefovir Dipivoxil	-0.863503
Adenine	-2.00984	Purine metabolism
Adenine	-1.31673	Purine metabolism
Aerobactin	-1.25229	Biosynthesis of various secondary metabolites
Aerobactin	3.57636	Biosynthesis of various secondary metabolites
Amino acid(Arg-)	-1.88304
AminoDHQ	-0.877762	Biosynthesis of ansamycins
Araliasaponin I	-1.56665
AS 1-1	-1.76446
Ascidiacyclamide	-2.71042
Asiaticoside	-1.98675
Avermectin A1a monosaccharide	1.09225	Biosynthesis of 12-, 14- and 16-membered macrolides
Avermectin A1a monosaccharide	1.55657	Biosynthesis of 12-, 14- and 16-membered macrolides
Avermectin A2a monosaccharide	2.03863	Biosynthesis of 12-, 14- and 16-membered macrolides
Azafrin	-1.73229
Benz[a]acridine	-2.32441
beta-Elemonic acid	-1.70081
Bis-gamma-glutamylcysteinylbis-beta-alanine	-0.454979
Bismurrayafoline E	1.11345
Brassica napus non-fluorescent chlorophyll catabolite 3	2.86379
Bucladesine	2.33108
Butin	-0.71856	Flavonoid biosynthesis
Butopyronoxyl	-1.92572
Calenduloside H	-1.74831
Choline	2.20616	Glycerophospholipid metabolism
cis-1,2-Dihydroxy-1,2-dihydro-8-carboxynaphthalene	4.18673	Naphthalene degradation
Daidzein	0.841737	Flavonoid biosynthesis
Demethylphylloquinone	-0.921834	Ubiquinone and other terpenoid-quinone biosynthesis
DG(14:1(9Z)/22:6(4Z,7Z,10Z,13Z,16Z,19Z)/0:0)	-2.61141
DG(22:6(4Z,7Z,10Z,13Z,16Z,19Z)/14:1(9Z)/0:0)	-2.18108
DIBOA-glucoside	-1.04831	Benzoxazinoid biosynthesis
Digitoxin	-2.08482
Diglycidyl resorcinol ether	-1.0442
Diglycidyl resorcinol ether	1.7121
Dihydrogranaticin	-2.67592	Biosynthesis of type II polyketide products
Diisobutyl phthalate	-1.16464
Diisobutyl phthalate	1.64068
Diketo-gulonic acid	-1.79228	Pentose and glucuronate interconversions
Dukunolide D	-0.845478
ECG / Epicatechin gallate	-1.5894
ergost-8(14)-en-3β-ol	-1.35647
ergost-8(14)-en-3β-ol	-1.68715
Estra-1,3,5(10)-triene-3,6beta,17beta-triol triacetate	-7.05726
Eugenin	2.13771
Fenuron	-0.112493
Flavoxate	-1.24046
Fulvine	-2.1483
gamma-L-Glutamyl-S-(2-carboxy-1-propyl)cysteinylglycine	1.90321
Genistein	0.536447	Flavonoid biosynthesis
Glu-P-2	-1.76544
Glutamylphenylalanine	2.02374
Guanosine	-0.589555	Purine metabolism
Guanosine	-0.577123	Purine metabolism
Herniarin	-2.10011
hexane	2.3367
Homoisocitrate	-1.47972	Lysine biosynthesis
Imidapril	-2.06248
Inermin	-1.7159	Flavonoid biosynthesis
Isoferulic acid	-1.05926
Isoferulic acid	-2.61215
Isoleucyl-Valine	-1.90568
Isorosmanol	-3.13703
Justicidin B	2.87647
Larixinic Acid	1.24396	Polyketide sugar unit biosynthesis
L-beta-aspartyl-L-aspartic acid	-1.41972
Leucyl-Isoleucine	-2.33268
Leucyl-leucine	-1.7241
L-Phosphatidic acid	-1.93997
L-Phosphatidic acid	-2.11384
L-Phosphatidic acid	-2.95941
L-Phosphatidic acid	-3.1497
L-Tyrosine	-1.07682	Phenylalanine metabolism
LysoPC(22:2(13Z,16Z))	-2.04243	Glycerophospholipid metabolism
LysoPC(22:2(13Z,16Z))	2.71231	Glycerophospholipid metabolism
LysoPE(0:0/16:0)	-2.44933	Glycerophospholipid metabolism
LysoPE(0:0/18:2(9Z,12Z))	1.72182	Glycerophospholipid metabolism
Malonyldaidzin	-2.40023	Flavonoid biosynthesis
Momordicinin	-1.70683
Momordicinin	-1.73096
Momordicinin	-2.50586
Momordin Ia	-1.23786
Montanol	-1.59498
N,N-Dihydroxy-L-phenylalanine	-3.23462	Cyanoamino acid metabolism
Neohesperidin dihydrochalcone	1.65106
Neomacrostemonoside D	-1.34505
N-Hydroxy-L-tryptophan	-1.07044
Nicotianamine	2.71322
Ophthalmic acid	-1.34088
PC(18:1(9Z)/0:0)[U]	-1.69329
Pelargonidin 3-O-(6-O-malonyl-尾-D-glucoside)	-1.60843	Anthocyanin biosynthesis
phorbol 13-acetate 12-myristate	-1.68656
Phytolaccoside E	-1.61474
PI(16:0/18:0)	-2.88769
PIP(18:1(9Z)/18:1(11Z))	-1.23677
PIP(18:2(9Z,12Z)/18:1(11Z))	-1.77618
Pyranodelphinin B	2.61106
Senampeline A	-1.2721
S-Methyl GSH	1.81911
Sobetirome	-3.07549
Soyasaponin III	-2.23574
Soyasaponin III	-1.77292
Spermidine	-0.884594	Arginine and proline metabolism
Spiroxamine	-1.74375
Streptozocin	-1.5846
Teprotide	-2.03554	map07217 Renin-angiotensin system inhibitors
Tovophyllin B	-1.88881
trans-2,3-Dihydroxycinnamate	-1.42124	Phenylalanine metabolism
trans-3-Aminocyclopentane-1-carboxylic acid	2.34914
Tuberonic acid glucoside	5.55217
Uridine	-2.26765	Pyrimidine metabolism
Vanillyl alcohol	-1.54967	Aminobenzoate degradation
Vitamin D4	-2.57003
Vitamin D4	-1.7173
Xanthosine	-1.60043	Purine metabolism
β-D-Glucose	-0.583901	Amino sugar and nucleotide sugar metabolism
β-D-Glucose 1-phosphate	-1.76948	Starch and sucrose metabolism

## Sheet: MLPC-vs-MHPC
Metabolite name	log2_FC	Metabolic pathway
(Z)-Phenylacetaldehyde oxime	-0.532633	Cyanoamino acid metabolism
(Z)-Tamarindienal	-1.08339
1,1-Bis(4-hydroxyphenyl)ethane	1.1775
11-Oxo-beta-amyrin	-1.11577
11-Oxo-beta-amyrin	-0.808648
1alpha,3beta,22R-Trihydroxyergosta-5,24E-dien-26-oic acid 3-O-b-D-glucoside 26-O-[b-D-glucosyl-(1->4)-6-acetyl-b-D-glucosyl-(1->2)-6-acetyl-b-D-glucosyl] ester	-1.08358
1-Hydroxypentane-1,2,5-tricarboxylate	-1.61504	Methane metabolism
1-Pyrroline-4-hydroxy-2-carboxylate	0.732414	Arginine and proline metabolism
2 -(Butylamido)-4-hydroxybutanoic acid	-0.982394
2,3,23-Triacetylsericic acid	-1.2287
2,3-Dihydro-6-methoxy-2,2-dimethyl-4H-1-benzopyran-4-one	-1.09628
2,6-Dimethoxyphenol	-1.58629
2-Formylglutarate	-1.45571	Nicotinate and nicotinamide metabolism
2-Hydroxy-dAMP	1.29089
2-Naphthalenesulfonic acid	-0.889618	Naphthalene degradation
3,4-Dihydroxybenzoic acid	-0.598522	Benzoate degradation
3-Deoxy-D-manno-octulosonate	-0.494009	Lipopolysaccharide biosynthesis
4,5-Dioxopentanoate	-1.05544	Porphyrin and chlorophyll metabolism
4,5-Dioxopentanoate	0.51203	Porphyrin and chlorophyll metabolism
4,5-seco-Dopa	-1.33883	Betalain biosynthesis
4-Methoxybenzyl O-(2-sulfoglucoside)	-0.176047
5'-Methylthioadenosine	-0.867803	Cysteine and methionine metabolism
7a-Hydroxy-O-carbamoyl-deacetylcephalosporin C	-1.23334	Penicillin and cephalosporin biosynthesis
7a-Hydroxy-O-carbamoyl-deacetylcephalosporin C	-1.57883	Penicillin and cephalosporin biosynthesis
8-Oxocoformycin	-0.700303
Adenine	-1.3728	Purine metabolism
Adenine	-1.0184	Purine metabolism
alpha-curcumene	-1.10502
Amino acid(Arg-)	-1.62337
Araliasaponin II	0.80607
Ascidiacyclamide	-1.31202
Avermectin A1a monosaccharide	0.932664	Biosynthesis of 12-, 14- and 16-membered macrolides
Avermectin A2a monosaccharide	1.16841	Biosynthesis of 12-, 14- and 16-membered macrolides
AzIV	1.29631
AzIV	0.967743
Azukisaponin VI	1.90372
Bis-gamma-glutamylcysteinylbis-beta-alanine	-0.290554
Bismurrayafoline E	1.23588
Butin	-0.708072	Flavonoid biosynthesis
Caffeic aldehyde	-0.974166	Porphyrin and chlorophyll metabolism
Citreorosein	-1.47121
Congmuyenoside A	-1.46766
Cyanidin 3-O-rutinoside 5-O-尾-D-glucoside	-0.84981	Anthocyanin biosynthesis
Demethylphylloquinone	-0.766909	Ubiquinone and other terpenoid-quinone biosynthesis
Dianoside A	-1.58485
Diketo-gulonic acid	-0.795595	Pentose and glucuronate interconversions
Diketo-gulonic acid	-1.01031	Pentose and glucuronate interconversions
Diketo-gulonic acid	-1.77886	Pentose and glucuronate interconversions
Dukunolide D	-0.554848
ergost-8(14)-en-3β-ol	1.25853
ergost-8(14)-en-3β-ol	-0.996207
Genistein	0.420368	Flavonoid biosynthesis
Glutamylphenylalanine	2.17543
Guanosine	-0.721512	Purine metabolism
Guanosine	-0.478541	Purine metabolism
Herniarin	-1.14885
Imidapril	-1.09343
Isoferulic acid	-1.02766
Kaempferol 3-gentiobioside 7-rhamnoside	-1.45122
Kaempferol 3-rhamnoside 7-galacturonide	1.53956
Kaempferol 7-O-glucoside	-0.925325
Kinamycin D	-0.712422	Biosynthesis of type II polyketide products
L-Phosphatidic acid	-1.28221
L-Phosphatidic acid	-1.56588
L-Phosphatidic acid	-1.32497
L-Phosphatidic acid	-1.71022
LysoPC(22:2(13Z,16Z))	-1.14885	Glycerophospholipid metabolism
LysoPC(22:2(13Z,16Z))	1.62776	Glycerophospholipid metabolism
Methyl 2-propenyl tetrasulfide	0.897134
Momordicinin	-1.30739
Momordicinin	-1.88917
Momordicinin	-1.05616
Momordin Ia	-0.850293
N,N-Dihydroxy-L-phenylalanine	-2.30819	Cyanoamino acid metabolism
Nicotianamine	1.49958
Otobain	-0.730852
Oxazepam	-0.91901
Oxoadipic acid	-1.51784	Lysine biosynthesis
Oxytocin	1.77749
Pelargonidin 3-O-(6-O-malonyl-尾-D-glucoside)	2.38098	Anthocyanin biosynthesis
phorbol 13-acetate 12-myristate	0.655022
PIP(18:2(9Z,12Z)/18:1(11Z))	-1.08763
Quercetin 3,7-dirhamnoside	-1.3548
Quinone	-1.07411	Aminobenzoate degradation
S-Glutathionyl-L-cysteine	0.807906	Cysteine and methionine metabolism
Soraphen O	-3.09258
Soraphen O	-1.77299
Succinic acid	-0.331555	Citrate cycle
Synaptolepis factor K1	-1.49842
Synaptolepis factor K1	-0.798282
Teprotide	-1.30491	Renin-angiotensin system inhibitors
Tetrahydropteroyltri-L-glutamate	-0.828578
Uridine	-1.8062	Purine metabolism
Vanillyl alcohol	-1.24949	Aminobenzoate degradation
Vitamin D4	-1.82103
Xanthosine	-0.994406	Purine metabolism
β-D-Glucose	-0.399269	Amino sugar and nucleotide sugar metabolism
