# Supplementary material for: Integrating Genome-Wide Association Study, Transcriptome and Metabolome Reveal Novel QTL and Candidate Genes That Control Protein Content in Soybean
Source: Plants (Basel). 2024 Apr 17;13(8):1128. doi: 10.3390/plants13081128 (PMC11054237; doi:10.3390/plants13081128)
Supplement: Supplementary file 1 [file plants-13-01128-s001.zip › Table S7.xlsx]

## Sheet: Sheet1
TableS7. The information of soybean association panel
Name	Country	Latitude (°N)	Longitude (°W)
Amsoy	America	41.83	92.905
Boige du	Germany	52.31	13.2
century lx13	America	41.83	92.905
Charleston	America	41.83	92.905
Conrad	America	41.83	92.905
DY2004-5	China	43.35	126.285
Harosoy	America	35.8	78.8
Hodgson	America	35.8	78.8
Jack	America	35.8	78.8
L-10	Canada	41.83	92.905
L-21	Canada	43.4	79.25
L-28	Canada	41.83	92.905
L-5	Canada	43.4	79.25
L-57	America	41.83	92.905
L-59Peking	America	41.83	92.905
L-79	America	41.83	92.905
Nova	Italy	41.54	12.3
V111-4	China	43.35	126.285
Williams82	USA	41.83	92.905
Aika166	Rumania	44.23	26.1
Baichengmoshidou	China	48.29	128.08
B1361	China	48.29	128.08
B1484	China	48.29	128.08
B873	China	48.29	128.08
B4834	China	48.29	128.08
BD14	China	48.29	128.08
BD16	China	48.29	128.08
BF11	China	48.29	128.08
BF3	China	48.29	128.08
BF4	China	48.29	128.08
BJ9	China	48.29	128.08
Chamoshidou	China	48.29	128.08
Chasedou	China	48.29	128.08
Daliheidou	China	48.29	128.08
Datunxiaoheidou	China	48.29	128.08
DK09-1230	China	48.29	128.08
DK1	China	48.29	128.08
DK5	China	48.29	128.08
DN1068	China	48.29	128.08
DN42	China	48.29	128.08
DN46	China	48.29	128.08
DN47	China	48.29	128.08
DN48	China	48.29	128.08
DN49	China	48.29	128.08
DN50	China	48.29	128.08
DN55	China	48.29	128.08
DN56	China	48.29	128.08
DN59	China	48.29	128.08
DN594	China	48.29	128.08
DN66	Canada	43.4	79.25
DN8004	China	48.29	128.08
DN93-046	China	48.29	128.08
DN L-13	China	48.29	128.08
duludou	China	48.29	128.08
Dunajika	China	48.29	128.08
Duomala	Yugoslavia	46.3	14.3
Fangzhengmoshidou	China	48.29	128.08
Harvest10	China	48.29	128.08
Fengshou6	China	48.29	128.08
GY04L-141	China	48.29	128.08
Ha04-1824	China	48.29	128.08
Haguang1675	China	48.29	128.08
H05-31	China	48.29	128.08
H05-991	China	48.29	128.08
H97-793	China	48.29	128.08
HF23	China	48.29	128.08
HF24	China	48.29	128.08
HF25	China	48.29	128.08
HF29	China	48.29	128.08
HF31	China	48.29	128.08
HF35	China	48.29	128.08
HF37	China	48.29	128.08
HF40	China	48.29	128.08
HF45	China	48.29	128.08
HF47	China	48.29	128.08
HF50	China	48.29	128.08
HF52	China	48.29	128.08
HF55	China	48.29	128.08
HF66	China	48.29	128.08
HF68	China	48.29	128.08
HF69	China	48.29	128.08
HF70	China	48.29	128.08
HF75	China	48.29	128.08
HN95	China	48.29	128.08
Helongyoutai	China	48.29	128.08
Heersong2	China	48.29	128.08
HH05-1676	China	48.29	128.08
HH18	China	48.29	128.08
HH19	China	48.29	128.08
HH23	China	48.29	128.08
HH29	China	48.29	128.08
HH30	China	48.29	128.08
HH33	China	48.29	128.08
HH35	China	48.29	128.08
HH38	China	48.29	128.08
HH4	China	48.29	128.08
HH43	China	48.29	128.08
HH45	China	48.29	128.08
HH48	China	48.29	128.08
HH5	China	48.29	128.08
HH51	China	48.29	128.08
HH54	China	48.29	128.08
HH9	China	48.29	128.08
HH small seed	China	48.29	128.08
Heilongjiang41	China	48.29	128.08
Heimoshidou	China	48.29	128.08
Heinong33	China	48.29	128.08
HN37	China	48.29	128.08
HN37	China	48.29	128.08
Heinong48	China	48.29	128.08
HN51	China	48.29	128.08
Heinong55	China	48.29	128.08
Heinong58	China	48.29	128.08
HN61	China	48.29	128.08
Heinong64	China	48.29	128.08
HH68	China	48.29	128.08
Heinong69	China	48.29	128.08
Heinong71	China	48.29	128.08
HF11	China	48.29	128.08
Hujiao10-206	China	48.29	128.08
Hujiao115	China	48.29	128.08
Hujiao104-528	China	48.29	128.08
Hujiao11-322	China	48.29	128.08
Hujiao11-359	China	48.29	128.08
Hujiao423	China	48.29	128.08
HuaJiang1	China	48.29	128.08
HuaJiang2	China	48.29	128.08
HuaJiang4403	China	48.29	128.08
Yellowbaozhu	China	48.29	128.08
J100	China	43.35	126.285
Jilin27	China	43.35	126.285
Jilinchalihua	China	43.35	126.285
Jiyu204	China	39.19	116.285
Jiyu303	China	39.19	116.285
Jiyu702	China	39.19	116.285
Jiyu86	China	39.19	116.285
JY89	China	43.35	126.285
JY94	China	43.35	126.285
J06B7	China	39.19	116.285
JD18	China	39.19	116.285
Jiangmodou1	China	39.19	116.285
Jinshanchamoshidou	China	48.29	128.08
Jinyuan1	China	48.29	128.08
Jinyuan55	China	48.29	128.08
JD33	China	40.845	121.995
J4-1	China	40.845	121.995
JD21	China	40.845	121.995
Jinshanpu	China	48.29	128.08
JF3	China	48.29	128.08
JF5	China	48.29	128.08
JF6	China	48.29	128.08
JF7	China	48.29	128.08
JF9	China	48.29	128.08
JF20	China	48.29	128.08
JF21	China	48.29	128.08
JF29	China	48.29	128.08
Jiusan80-15	China	48.29	128.08
KX2	China	40.145	116.275
KX3	China	40.145	116.275
KX4	China	40.145	116.275
KX5	China	40.145	116.275
Kexin3	China	48.29	128.08
KB1	China	48.29	128.08
KJ4430-20	China	48.29	128.08
Keshan1	China	48.29	128.08
Keshansilijia	China	48.29	128.08
Ken04-8579	China	48.29	128.08
Ken11	China	48.29	128.08
Ken13	China	48.29	128.08
Ken14	China	48.29	128.08
Ken16	China	48.29	128.08
Ken18	China	48.29	128.08
Ken22	China	48.29	128.08
Kenjian23	China	48.29	128.08
Kenjiandou15	China	48.29	128.08
Kenjiandou22	China	48.29	128.08
Kenjiandou25	China	48.29	128.08
Kenjiandou27	China	48.29	128.08
Kenjiandou31	China	48.29	128.08
Kennong18	China	48.29	128.08
Kennong29	China	48.29	128.08
Kennong30	China	48.29	128.08
Kennong4	China	48.29	128.08
L98072	China	40.845	121.995
L23	China	40.845	121.995
L3	China	40.845	121.995
60huancang	China	40.845	121.995
Longhuang1	China	48.29	128.08
LP03-311	China	40.845	121.995
Longquandadou	China	48.29	128.08
LongX1	China	48.29	128.08
Mancangjin	China	48.29	128.08
Maoyandou	China	48.29	128.08
MD14	China	44.49	111.695
MD19	China	44.49	111.695
MD21	China	44.49	111.695
MD28	China	44.49	111.695
MD9	China	44.49	111.695
Mengkedou40	China	48.29	128.08
ND4	China	48.29	128.08
NF11	China	48.29	128.08
NF15	China	48.29	128.08
NF20	China	48.29	128.08
Qinganheidou	China	48.29	128.08
Shishengchangye	China	48.29	128.08
Shidadou1	China	48.29	128.08
4yellow	China	48.29	128.08
S02-339	China	48.29	128.08
S03-3046	China	48.29	128.08
S03-3592	China	48.29	128.08
S04-5804	China	48.29	128.08
Sui09-3690	China	48.29	128.08
SN10	China	48.29	128.08
SN11	China	48.29	128.08
SN14	China	48.29	128.08
SN1	China	48.29	128.08
SN20	China	48.29	128.08
Suinong22	China	48.29	128.08
Suinong23	China	48.29	128.08
SN25	China	48.29	128.08
Suinong26	China	48.29	128.08
SN28	China	48.29	128.08
SN29	China	48.29	128.08
SN30	China	48.29	128.08
Suinong35	China	48.29	128.08
Suinong4	China	48.29	128.08
Suinong41	China	48.29	128.08
SN8	China	48.29	128.08
Suizz40	China	48.29	128.08
TD50	China	40.845	121.995
TD51	China	40.845	121.995
TD52	China	40.845	121.995
TD54	China	40.845	121.995
TD58	China	40.845	121.995
TD31	China	40.845	121.995
TD8	China	40.845	121.995
Tiejiasilihuang	China	48.29	128.08
Tiejiazi	China	48.29	128.08
Tongnong13	China	48.29	128.08
Wuxing4	China	48.29	128.08
Xiaobaiji	China	48.29	128.08
Small seed9	China	48.29	128.08
Small Moshi	China	48.29	128.08
Yapoche	China	48.29	128.08
Nianqihuangdou	China	48.29	128.08
YN9	China	43.35	126.285
Yuanbaojin	China	48.29	128.08
Zaoshu18	China	48.29	128.08
ZD27	China	40.145	116.275
ZD32	China	40.145	116.275
ZD35	China	40.145	116.275
Zhonghuang30	China	40.145	116.275
Zhonghuang37	China	40.145	116.275
Zhonghuang6	China	40.145	116.275
Zhonghuang901	China	40.145	116.275
Zhong03-5179	China	40.145	116.275
Zhong03-5334	China	40.145	116.275
Zhong03-5355	China	40.145	116.275
Zhong03-5373	China	40.145	116.275
Zhong03-5388	China	40.145	116.275
ZZ00-683	China	40.145	116.275
ZZ05-15	China	40.145	116.275
ZZGHJ14215	China	40.145	116.275
ZZJ4032	China	40.145	116.275
ZZ4133	China	40.145	116.275
Zihua4	China	48.29	128.08
