# Supplementary material for: Integrating Genome-Wide Association Study, Transcriptome and Metabolome Reveal Novel QTL and Candidate Genes That Control Protein Content in Soybean
Source: Plants (Basel). 2024 Apr 17;13(8):1128. doi: 10.3390/plants13081128 (PMC11054237; doi:10.3390/plants13081128)
Supplement: Supplementary file 1 [file plants-13-01128-s001.zip › Table S8.xlsx]

## Sheet: Sheet1
Table S8. Primers used for qRT-PCR
Gene name	Primer Sequence(5'-3')
Glyma.08G136900-F	CCCGAAGGACCAAGTGTACC
Glyma.08G136900-R	GTAACCACGAGAGCGAAGGT
Glyma.12G114300-F	GGGCTAGACCACCAGTTCAT
Glyma.12G114300-R	CTGAGTCTCCAGCGAGCG
Glyma.08G137500-F	AAAATCCGGGATCAAGGGGG
Glyma.08G137500-R	AGGTTCTTCAAAACCCTCCTCC
Glyma.08G135800-F	GCGAAGGCTCTACCAAAGGT
Glyma.08G135800-R	GAGGCCCATTGACACAAGGA
Actin 4-q-F	GTTTCAAGCTCTTGCTCGTAATCA
Actin 4-q-R	GTGTCAGCCATACTGTCCCCATTT
